# Supplementary material for: Exercise Training Regulates Cortical GPCR-Mediated Signaling Networks Through cAMP, Calcium, and Neuroactive Ligand–Receptor Interaction Pathways in Diabetic–Obese Rats: An In Silico Study
Source: Int J Mol Sci. 2026 Jun 21;27(12):5602. doi: 10.3390/ijms27125602 (PMC13299538; doi:10.3390/ijms27125602)
Supplement: Supplementary file 1 [file ijms-27-05602-s001.zip]

Archive with 1 entries (1 files):
- ijms-4320837-supplementary.xlsx
