# Supplementary material for: Exercise Training Regulates Cortical GPCR-Mediated Signaling Networks Through cAMP, Calcium, and Neuroactive Ligand–Receptor Interaction Pathways in Diabetic–Obese Rats: An In Silico Study
Source: Int J Mol Sci. 2026 Jun 21;27(12):5602. doi: 10.3390/ijms27125602 (PMC13299538; doi:10.3390/ijms27125602)
Supplement: Supplementary file 1 [file ijms-27-05602-s001.zip › ijms-4320837-supplementary.xlsx]

## Sheet: S1_817_transcripts
Supplementary Table S1. 817 exercise-responsive transcripts identified between OB-EX and OB
Screening criterion: p < 0.05. Regulation direction indicates increased or decreased transcript levels in OB-EX relative to OB.
No.	Gene symbol	PostFC	Regulation direction	Comparison	Screening criterion	Data source note
1	Amigo2	2.29363	Upregulated	OB-EX vs OB	p < 0.05	Processed FPKM-derived screening output
2	Arap2	0.725261	Downregulated	OB-EX vs OB	p < 0.05	Processed FPKM-derived screening output
3	Marcksl1	1.38036	Upregulated	OB-EX vs OB	p < 0.05	Processed FPKM-derived screening output
4	Nrn1	0.643037	Downregulated	OB-EX vs OB	p < 0.05	Processed FPKM-derived screening output
5	RGD1564664	2.10684	Upregulated	OB-EX vs OB	p < 0.05	Processed FPKM-derived screening output
6	Rims2	0.698069	Downregulated	OB-EX vs OB	p < 0.05	Processed FPKM-derived screening output
7	Tbx21	20.2046	Upregulated	OB-EX vs OB	p < 0.05	Processed FPKM-derived screening output
8	Itpka	0.661226	Downregulated	OB-EX vs OB	p < 0.05	Processed FPKM-derived screening output
9	Ngef	0.719521	Downregulated	OB-EX vs OB	p < 0.05	Processed FPKM-derived screening output
10	Kcnma1	0.725491	Downregulated	OB-EX vs OB	p < 0.05	Processed FPKM-derived screening output
11	Trpv6	0.516975	Downregulated	OB-EX vs OB	p < 0.05	Processed FPKM-derived screening output
12	Sema6c	1.84228	Upregulated	OB-EX vs OB	p < 0.05	Processed FPKM-derived screening output
13	Cd34	0.592708	Downregulated	OB-EX vs OB	p < 0.05	Processed FPKM-derived screening output
14	Akap13	1.71341	Upregulated	OB-EX vs OB	p < 0.05	Processed FPKM-derived screening output
15	Chp1	0.805864	Downregulated	OB-EX vs OB	p < 0.05	Processed FPKM-derived screening output
16	Cdca7l	5.56372	Upregulated	OB-EX vs OB	p < 0.05	Processed FPKM-derived screening output
17	Calb1	0.585554	Downregulated	OB-EX vs OB	p < 0.05	Processed FPKM-derived screening output
18	Plppr3	1.53348	Upregulated	OB-EX vs OB	p < 0.05	Processed FPKM-derived screening output
19	Shisa3	6.98379	Upregulated	OB-EX vs OB	p < 0.05	Processed FPKM-derived screening output
20	Itpr1	0.622012	Downregulated	OB-EX vs OB	p < 0.05	Processed FPKM-derived screening output
21	Zfp365	0.649679	Downregulated	OB-EX vs OB	p < 0.05	Processed FPKM-derived screening output
22	Phc2	1.38795	Upregulated	OB-EX vs OB	p < 0.05	Processed FPKM-derived screening output
23	Adcyap1r1	1.54255	Upregulated	OB-EX vs OB	p < 0.05	Processed FPKM-derived screening output
24	Zbtb16	0.560585	Downregulated	OB-EX vs OB	p < 0.05	Processed FPKM-derived screening output
25	Gdf11	1.44699	Upregulated	OB-EX vs OB	p < 0.05	Processed FPKM-derived screening output
26	Omg	0.722865	Downregulated	OB-EX vs OB	p < 0.05	Processed FPKM-derived screening output
27	Cacna2d3	0.609249	Downregulated	OB-EX vs OB	p < 0.05	Processed FPKM-derived screening output
28	Sst	0.644477	Downregulated	OB-EX vs OB	p < 0.05	Processed FPKM-derived screening output
29	Prnp	0.819272	Downregulated	OB-EX vs OB	p < 0.05	Processed FPKM-derived screening output
30	Kcnh6	3.3453	Upregulated	OB-EX vs OB	p < 0.05	Processed FPKM-derived screening output
31	Cdhr1	7.00728	Upregulated	OB-EX vs OB	p < 0.05	Processed FPKM-derived screening output
32	Vipr2	4.34552	Upregulated	OB-EX vs OB	p < 0.05	Processed FPKM-derived screening output
33	Habp4	0.74666	Downregulated	OB-EX vs OB	p < 0.05	Processed FPKM-derived screening output
34	Rgs8	0.736542	Downregulated	OB-EX vs OB	p < 0.05	Processed FPKM-derived screening output
35	Csdc2	3.45313	Upregulated	OB-EX vs OB	p < 0.05	Processed FPKM-derived screening output
36	Fgd3	2.9743	Upregulated	OB-EX vs OB	p < 0.05	Processed FPKM-derived screening output
37	Mdm1	1.54901	Upregulated	OB-EX vs OB	p < 0.05	Processed FPKM-derived screening output
38	Dlx5	4.42914	Upregulated	OB-EX vs OB	p < 0.05	Processed FPKM-derived screening output
39	Mitf	1.98932	Upregulated	OB-EX vs OB	p < 0.05	Processed FPKM-derived screening output
40	Hecw1	0.625797	Downregulated	OB-EX vs OB	p < 0.05	Processed FPKM-derived screening output
41	RGD1563349	0.656122	Downregulated	OB-EX vs OB	p < 0.05	Processed FPKM-derived screening output
42	Mtss1	1.49563	Upregulated	OB-EX vs OB	p < 0.05	Processed FPKM-derived screening output
43	Rb1	1.45098	Upregulated	OB-EX vs OB	p < 0.05	Processed FPKM-derived screening output
44	Ctnna2	0.735979	Downregulated	OB-EX vs OB	p < 0.05	Processed FPKM-derived screening output
45	Slc6a9	1.42776	Upregulated	OB-EX vs OB	p < 0.05	Processed FPKM-derived screening output
46	Btg1	2.061	Upregulated	OB-EX vs OB	p < 0.05	Processed FPKM-derived screening output
47	Tnc	2.11764	Upregulated	OB-EX vs OB	p < 0.05	Processed FPKM-derived screening output
48	Carmil3	1.51341	Upregulated	OB-EX vs OB	p < 0.05	Processed FPKM-derived screening output
49	Cartpt	6.8127	Upregulated	OB-EX vs OB	p < 0.05	Processed FPKM-derived screening output
50	Cpne6	1.98222	Upregulated	OB-EX vs OB	p < 0.05	Processed FPKM-derived screening output
51	Itga10	10.3837	Upregulated	OB-EX vs OB	p < 0.05	Processed FPKM-derived screening output
52	Khdrbs3	0.664366	Downregulated	OB-EX vs OB	p < 0.05	Processed FPKM-derived screening output
53	Adgrl2	0.582695	Downregulated	OB-EX vs OB	p < 0.05	Processed FPKM-derived screening output
54	Dbp	0.762745	Downregulated	OB-EX vs OB	p < 0.05	Processed FPKM-derived screening output
55	Cyp11b2	0.63119	Downregulated	OB-EX vs OB	p < 0.05	Processed FPKM-derived screening output
56	Doc2g	4.45315	Upregulated	OB-EX vs OB	p < 0.05	Processed FPKM-derived screening output
57	Jam2	1.29708	Upregulated	OB-EX vs OB	p < 0.05	Processed FPKM-derived screening output
58	Vps50	0.740722	Downregulated	OB-EX vs OB	p < 0.05	Processed FPKM-derived screening output
59	Ppp1r17	5.32527	Upregulated	OB-EX vs OB	p < 0.05	Processed FPKM-derived screening output
60	Sp8	6.77141	Upregulated	OB-EX vs OB	p < 0.05	Processed FPKM-derived screening output
61	Hs3st1	1.78417	Upregulated	OB-EX vs OB	p < 0.05	Processed FPKM-derived screening output
62	Epha3	2.59485	Upregulated	OB-EX vs OB	p < 0.05	Processed FPKM-derived screening output
63	Cyp39a1	3.53337	Upregulated	OB-EX vs OB	p < 0.05	Processed FPKM-derived screening output
64	Plcl1	0.731718	Downregulated	OB-EX vs OB	p < 0.05	Processed FPKM-derived screening output
65	Cyld	0.679047	Downregulated	OB-EX vs OB	p < 0.05	Processed FPKM-derived screening output
66	Cd276	1.78305	Upregulated	OB-EX vs OB	p < 0.05	Processed FPKM-derived screening output
67	Adam11	0.757326	Downregulated	OB-EX vs OB	p < 0.05	Processed FPKM-derived screening output
68	Pgr	0.518037	Downregulated	OB-EX vs OB	p < 0.05	Processed FPKM-derived screening output
69	Aff3	0.622614	Downregulated	OB-EX vs OB	p < 0.05	Processed FPKM-derived screening output
70	Acan	3.14913	Upregulated	OB-EX vs OB	p < 0.05	Processed FPKM-derived screening output
71	Filip1	2.36546	Upregulated	OB-EX vs OB	p < 0.05	Processed FPKM-derived screening output
72	Calb2	5.85734	Upregulated	OB-EX vs OB	p < 0.05	Processed FPKM-derived screening output
73	Pou3f1	0.603636	Downregulated	OB-EX vs OB	p < 0.05	Processed FPKM-derived screening output
74	Mal2	0.595396	Downregulated	OB-EX vs OB	p < 0.05	Processed FPKM-derived screening output
75	Pacsin2	1.4386	Upregulated	OB-EX vs OB	p < 0.05	Processed FPKM-derived screening output
76	Rnd3	2.02924	Upregulated	OB-EX vs OB	p < 0.05	Processed FPKM-derived screening output
77	Ndst4	7.54318	Upregulated	OB-EX vs OB	p < 0.05	Processed FPKM-derived screening output
78	Eya2	11.4789	Upregulated	OB-EX vs OB	p < 0.05	Processed FPKM-derived screening output
79	Cdc42bpa	0.772432	Downregulated	OB-EX vs OB	p < 0.05	Processed FPKM-derived screening output
80	Sccpdh	0.73034	Downregulated	OB-EX vs OB	p < 0.05	Processed FPKM-derived screening output
81	Gpsm1	3.27885	Upregulated	OB-EX vs OB	p < 0.05	Processed FPKM-derived screening output
82	Igfbpl1	4.40612	Upregulated	OB-EX vs OB	p < 0.05	Processed FPKM-derived screening output
83	Kcna6	0.728072	Downregulated	OB-EX vs OB	p < 0.05	Processed FPKM-derived screening output
84	Sp9	6.589	Upregulated	OB-EX vs OB	p < 0.05	Processed FPKM-derived screening output
85	Csk	1.93989	Upregulated	OB-EX vs OB	p < 0.05	Processed FPKM-derived screening output
86	Grem2	0.736376	Downregulated	OB-EX vs OB	p < 0.05	Processed FPKM-derived screening output
87	Dpysl5	1.50845	Upregulated	OB-EX vs OB	p < 0.05	Processed FPKM-derived screening output
88	Ctbp2	1.64305	Upregulated	OB-EX vs OB	p < 0.05	Processed FPKM-derived screening output
89	Plekhn1	1.87229	Upregulated	OB-EX vs OB	p < 0.05	Processed FPKM-derived screening output
90	Kif5c	0.625602	Downregulated	OB-EX vs OB	p < 0.05	Processed FPKM-derived screening output
91	Ptpru	0.650825	Downregulated	OB-EX vs OB	p < 0.05	Processed FPKM-derived screening output
92	Sncaip	1.8104	Upregulated	OB-EX vs OB	p < 0.05	Processed FPKM-derived screening output
93	Ly6g6e	5.31992	Upregulated	OB-EX vs OB	p < 0.05	Processed FPKM-derived screening output
94	RGD1310587	1.84835	Upregulated	OB-EX vs OB	p < 0.05	Processed FPKM-derived screening output
95	Adamts19	2.24156	Upregulated	OB-EX vs OB	p < 0.05	Processed FPKM-derived screening output
96	Ankrd29	2.20801	Upregulated	OB-EX vs OB	p < 0.05	Processed FPKM-derived screening output
97	Dusp5	2.24175	Upregulated	OB-EX vs OB	p < 0.05	Processed FPKM-derived screening output
98	Lzts1	0.74068	Downregulated	OB-EX vs OB	p < 0.05	Processed FPKM-derived screening output
99	Slc17a4	4.28033	Upregulated	OB-EX vs OB	p < 0.05	Processed FPKM-derived screening output
100	C1qtnf4	1.28502	Upregulated	OB-EX vs OB	p < 0.05	Processed FPKM-derived screening output
101	Oprl1	0.617268	Downregulated	OB-EX vs OB	p < 0.05	Processed FPKM-derived screening output
102	Galnt9	0.694282	Downregulated	OB-EX vs OB	p < 0.05	Processed FPKM-derived screening output
103	Isoc1	1.72319	Upregulated	OB-EX vs OB	p < 0.05	Processed FPKM-derived screening output
104	Myo5a	0.714631	Downregulated	OB-EX vs OB	p < 0.05	Processed FPKM-derived screening output
105	Cbln1	3.10363	Upregulated	OB-EX vs OB	p < 0.05	Processed FPKM-derived screening output
106	Phf2	1.35848	Upregulated	OB-EX vs OB	p < 0.05	Processed FPKM-derived screening output
107	Plekhg5	0.616577	Downregulated	OB-EX vs OB	p < 0.05	Processed FPKM-derived screening output
108	Nfyc	1.3854	Upregulated	OB-EX vs OB	p < 0.05	Processed FPKM-derived screening output
109	Adcy8	1.91514	Upregulated	OB-EX vs OB	p < 0.05	Processed FPKM-derived screening output
110	Gfpt2	2.02407	Upregulated	OB-EX vs OB	p < 0.05	Processed FPKM-derived screening output
111	Acsl5	0.741814	Downregulated	OB-EX vs OB	p < 0.05	Processed FPKM-derived screening output
112	Wnt7a	1.77698	Upregulated	OB-EX vs OB	p < 0.05	Processed FPKM-derived screening output
113	Strbp	0.822451	Downregulated	OB-EX vs OB	p < 0.05	Processed FPKM-derived screening output
114	Pragmin	0.628064	Downregulated	OB-EX vs OB	p < 0.05	Processed FPKM-derived screening output
115	Tgfa	2.02971	Upregulated	OB-EX vs OB	p < 0.05	Processed FPKM-derived screening output
116	Olfm2	0.707798	Downregulated	OB-EX vs OB	p < 0.05	Processed FPKM-derived screening output
117	Serinc2	0.679068	Downregulated	OB-EX vs OB	p < 0.05	Processed FPKM-derived screening output
118	Dlx2	3.69016	Upregulated	OB-EX vs OB	p < 0.05	Processed FPKM-derived screening output
119	Foxp1	0.609727	Downregulated	OB-EX vs OB	p < 0.05	Processed FPKM-derived screening output
120	Slc9a3r2	1.31871	Upregulated	OB-EX vs OB	p < 0.05	Processed FPKM-derived screening output
121	MGC116197	0.713883	Downregulated	OB-EX vs OB	p < 0.05	Processed FPKM-derived screening output
122	Klhl14	16.7406	Upregulated	OB-EX vs OB	p < 0.05	Processed FPKM-derived screening output
123	Igsf9	3.03309	Upregulated	OB-EX vs OB	p < 0.05	Processed FPKM-derived screening output
124	Ptgfrn	0.721747	Downregulated	OB-EX vs OB	p < 0.05	Processed FPKM-derived screening output
125	Lzts3	0.681308	Downregulated	OB-EX vs OB	p < 0.05	Processed FPKM-derived screening output
126	Schip1	0.786166	Downregulated	OB-EX vs OB	p < 0.05	Processed FPKM-derived screening output
127	Stk32c	0.810663	Downregulated	OB-EX vs OB	p < 0.05	Processed FPKM-derived screening output
128	Tpx2	0.624093	Downregulated	OB-EX vs OB	p < 0.05	Processed FPKM-derived screening output
129	Syndig1	0.681897	Downregulated	OB-EX vs OB	p < 0.05	Processed FPKM-derived screening output
130	Shisa8	10.6315	Upregulated	OB-EX vs OB	p < 0.05	Processed FPKM-derived screening output
131	Kcnj16	2.12828	Upregulated	OB-EX vs OB	p < 0.05	Processed FPKM-derived screening output
132	Rtn4rl1	0.721984	Downregulated	OB-EX vs OB	p < 0.05	Processed FPKM-derived screening output
133	Ap3b1	1.52852	Upregulated	OB-EX vs OB	p < 0.05	Processed FPKM-derived screening output
134	Lrrk2	0.70754	Downregulated	OB-EX vs OB	p < 0.05	Processed FPKM-derived screening output
135	Diras2	0.586731	Downregulated	OB-EX vs OB	p < 0.05	Processed FPKM-derived screening output
136	Pxdn	1.99778	Upregulated	OB-EX vs OB	p < 0.05	Processed FPKM-derived screening output
137	Cast	0.797821	Downregulated	OB-EX vs OB	p < 0.05	Processed FPKM-derived screening output
138	Dlg1	0.743039	Downregulated	OB-EX vs OB	p < 0.05	Processed FPKM-derived screening output
139	Cpa6	10.5067	Upregulated	OB-EX vs OB	p < 0.05	Processed FPKM-derived screening output
140	Cyp26b1	0.647398	Downregulated	OB-EX vs OB	p < 0.05	Processed FPKM-derived screening output
141	Sp7	9.06545	Upregulated	OB-EX vs OB	p < 0.05	Processed FPKM-derived screening output
142	Ap3s1	0.790834	Downregulated	OB-EX vs OB	p < 0.05	Processed FPKM-derived screening output
143	Cdca7	2.84999	Upregulated	OB-EX vs OB	p < 0.05	Processed FPKM-derived screening output
144	Prkcb	0.600196	Downregulated	OB-EX vs OB	p < 0.05	Processed FPKM-derived screening output
145	Vps41	0.775486	Downregulated	OB-EX vs OB	p < 0.05	Processed FPKM-derived screening output
146	Cpne7	1.62893	Upregulated	OB-EX vs OB	p < 0.05	Processed FPKM-derived screening output
147	Trpc6	0.661898	Downregulated	OB-EX vs OB	p < 0.05	Processed FPKM-derived screening output
148	Th	4.19041	Upregulated	OB-EX vs OB	p < 0.05	Processed FPKM-derived screening output
149	Reck	2.37171	Upregulated	OB-EX vs OB	p < 0.05	Processed FPKM-derived screening output
150	Lypd6b	0.377273	Downregulated	OB-EX vs OB	p < 0.05	Processed FPKM-derived screening output
151	Sall1	2.57468	Upregulated	OB-EX vs OB	p < 0.05	Processed FPKM-derived screening output
152	Nmb	6.33908	Upregulated	OB-EX vs OB	p < 0.05	Processed FPKM-derived screening output
153	Cited2	1.60003	Upregulated	OB-EX vs OB	p < 0.05	Processed FPKM-derived screening output
154	Ephb6	0.503584	Downregulated	OB-EX vs OB	p < 0.05	Processed FPKM-derived screening output
155	Ywhah	0.701224	Downregulated	OB-EX vs OB	p < 0.05	Processed FPKM-derived screening output
156	Syt9	2.32324	Upregulated	OB-EX vs OB	p < 0.05	Processed FPKM-derived screening output
157	Myo16	4.77389	Upregulated	OB-EX vs OB	p < 0.05	Processed FPKM-derived screening output
158	Snap47	0.695645	Downregulated	OB-EX vs OB	p < 0.05	Processed FPKM-derived screening output
159	Inpp5j	3.08791	Upregulated	OB-EX vs OB	p < 0.05	Processed FPKM-derived screening output
160	Arhgap25	0.562801	Downregulated	OB-EX vs OB	p < 0.05	Processed FPKM-derived screening output
161	Amph	0.751899	Downregulated	OB-EX vs OB	p < 0.05	Processed FPKM-derived screening output
162	Camkk1	0.707805	Downregulated	OB-EX vs OB	p < 0.05	Processed FPKM-derived screening output
163	Frzb	3.73106	Upregulated	OB-EX vs OB	p < 0.05	Processed FPKM-derived screening output
164	Kank3	2.98595	Upregulated	OB-EX vs OB	p < 0.05	Processed FPKM-derived screening output
165	Rai2	1.81475	Upregulated	OB-EX vs OB	p < 0.05	Processed FPKM-derived screening output
166	Aldh3b1	0.677667	Downregulated	OB-EX vs OB	p < 0.05	Processed FPKM-derived screening output
167	Dkk3	0.570178	Downregulated	OB-EX vs OB	p < 0.05	Processed FPKM-derived screening output
168	Ppm1j	4.19771	Upregulated	OB-EX vs OB	p < 0.05	Processed FPKM-derived screening output
169	Ptov1	1.22686	Upregulated	OB-EX vs OB	p < 0.05	Processed FPKM-derived screening output
170	Synpo2	2.23702	Upregulated	OB-EX vs OB	p < 0.05	Processed FPKM-derived screening output
171	Gins2	1.26425	Upregulated	OB-EX vs OB	p < 0.05	Processed FPKM-derived screening output
172	Arx	2.18853	Upregulated	OB-EX vs OB	p < 0.05	Processed FPKM-derived screening output
173	Ms4a15	9.35267	Upregulated	OB-EX vs OB	p < 0.05	Processed FPKM-derived screening output
174	Lrrc23	2.52518	Upregulated	OB-EX vs OB	p < 0.05	Processed FPKM-derived screening output
175	Trhr	2.27205	Upregulated	OB-EX vs OB	p < 0.05	Processed FPKM-derived screening output
176	Lmbrd1	0.777157	Downregulated	OB-EX vs OB	p < 0.05	Processed FPKM-derived screening output
177	Tincr	1.4663	Upregulated	OB-EX vs OB	p < 0.05	Processed FPKM-derived screening output
178	Lix1	1.35363	Upregulated	OB-EX vs OB	p < 0.05	Processed FPKM-derived screening output
179	Rims1	0.586886	Downregulated	OB-EX vs OB	p < 0.05	Processed FPKM-derived screening output
180	Ppp2r2a	0.832489	Downregulated	OB-EX vs OB	p < 0.05	Processed FPKM-derived screening output
181	Dock11	1.60172	Upregulated	OB-EX vs OB	p < 0.05	Processed FPKM-derived screening output
182	Chrd	0.650425	Downregulated	OB-EX vs OB	p < 0.05	Processed FPKM-derived screening output
183	Nptx1	0.610033	Downregulated	OB-EX vs OB	p < 0.05	Processed FPKM-derived screening output
184	Nlk	0.780648	Downregulated	OB-EX vs OB	p < 0.05	Processed FPKM-derived screening output
185	Ina	0.721844	Downregulated	OB-EX vs OB	p < 0.05	Processed FPKM-derived screening output
186	Clmp	2.61015	Upregulated	OB-EX vs OB	p < 0.05	Processed FPKM-derived screening output
187	Nudt4	0.824517	Downregulated	OB-EX vs OB	p < 0.05	Processed FPKM-derived screening output
188	Ppp2r2b	0.800326	Downregulated	OB-EX vs OB	p < 0.05	Processed FPKM-derived screening output
189	Necab3	0.658833	Downregulated	OB-EX vs OB	p < 0.05	Processed FPKM-derived screening output
190	Mmd	0.747774	Downregulated	OB-EX vs OB	p < 0.05	Processed FPKM-derived screening output
191	Jup	1.60638	Upregulated	OB-EX vs OB	p < 0.05	Processed FPKM-derived screening output
192	Inppl1	1.44304	Upregulated	OB-EX vs OB	p < 0.05	Processed FPKM-derived screening output
193	Ctxn3	4.2538	Upregulated	OB-EX vs OB	p < 0.05	Processed FPKM-derived screening output
194	Nr1d1	0.734548	Downregulated	OB-EX vs OB	p < 0.05	Processed FPKM-derived screening output
195	Sertm1	0.672708	Downregulated	OB-EX vs OB	p < 0.05	Processed FPKM-derived screening output
196	Tmem178a	0.665907	Downregulated	OB-EX vs OB	p < 0.05	Processed FPKM-derived screening output
197	Gchfr	4.46301	Upregulated	OB-EX vs OB	p < 0.05	Processed FPKM-derived screening output
198	Fam193b	1.28677	Upregulated	OB-EX vs OB	p < 0.05	Processed FPKM-derived screening output
199	Gtf2ird1	1.72289	Upregulated	OB-EX vs OB	p < 0.05	Processed FPKM-derived screening output
200	Cnn3	1.48191	Upregulated	OB-EX vs OB	p < 0.05	Processed FPKM-derived screening output
201	Casp6	4.25634	Upregulated	OB-EX vs OB	p < 0.05	Processed FPKM-derived screening output
202	Mtmr6	0.810701	Downregulated	OB-EX vs OB	p < 0.05	Processed FPKM-derived screening output
203	Mical2	0.712868	Downregulated	OB-EX vs OB	p < 0.05	Processed FPKM-derived screening output
204	Cdkl2	0.654229	Downregulated	OB-EX vs OB	p < 0.05	Processed FPKM-derived screening output
205	Alx4	4.87326	Upregulated	OB-EX vs OB	p < 0.05	Processed FPKM-derived screening output
206	Spp1	7.65689	Upregulated	OB-EX vs OB	p < 0.05	Processed FPKM-derived screening output
207	Krt71	4.6679	Upregulated	OB-EX vs OB	p < 0.05	Processed FPKM-derived screening output
208	Clic4	1.48427	Upregulated	OB-EX vs OB	p < 0.05	Processed FPKM-derived screening output
209	Pcbp3	4.04949	Upregulated	OB-EX vs OB	p < 0.05	Processed FPKM-derived screening output
210	Gnal	1.57391	Upregulated	OB-EX vs OB	p < 0.05	Processed FPKM-derived screening output
211	RGD1561849	0.62629	Downregulated	OB-EX vs OB	p < 0.05	Processed FPKM-derived screening output
212	Ano6	1.61981	Upregulated	OB-EX vs OB	p < 0.05	Processed FPKM-derived screening output
213	Lingo1	0.622988	Downregulated	OB-EX vs OB	p < 0.05	Processed FPKM-derived screening output
214	Ptpro	6.00403	Upregulated	OB-EX vs OB	p < 0.05	Processed FPKM-derived screening output
215	Sox4	2.09966	Upregulated	OB-EX vs OB	p < 0.05	Processed FPKM-derived screening output
216	Kcnb1	0.722627	Downregulated	OB-EX vs OB	p < 0.05	Processed FPKM-derived screening output
217	Zfhx4	0.65981	Downregulated	OB-EX vs OB	p < 0.05	Processed FPKM-derived screening output
218	Plxna2	0.769368	Downregulated	OB-EX vs OB	p < 0.05	Processed FPKM-derived screening output
219	Kmt5c	1.53684	Upregulated	OB-EX vs OB	p < 0.05	Processed FPKM-derived screening output
220	Dclk3	0.680265	Downregulated	OB-EX vs OB	p < 0.05	Processed FPKM-derived screening output
221	Rab6b	0.727998	Downregulated	OB-EX vs OB	p < 0.05	Processed FPKM-derived screening output
222	Supt20h	1.29061	Upregulated	OB-EX vs OB	p < 0.05	Processed FPKM-derived screening output
223	Dmtn	0.819827	Downregulated	OB-EX vs OB	p < 0.05	Processed FPKM-derived screening output
224	Ppme1	0.786215	Downregulated	OB-EX vs OB	p < 0.05	Processed FPKM-derived screening output
225	Wipf3	0.759424	Downregulated	OB-EX vs OB	p < 0.05	Processed FPKM-derived screening output
226	Rtn4rl2	0.562617	Downregulated	OB-EX vs OB	p < 0.05	Processed FPKM-derived screening output
227	Jakmip1	0.801132	Downregulated	OB-EX vs OB	p < 0.05	Processed FPKM-derived screening output
228	Actn1	0.728044	Downregulated	OB-EX vs OB	p < 0.05	Processed FPKM-derived screening output
229	Socs5	0.815645	Downregulated	OB-EX vs OB	p < 0.05	Processed FPKM-derived screening output
230	Tmem163	2.42092	Upregulated	OB-EX vs OB	p < 0.05	Processed FPKM-derived screening output
231	Camkk2	0.642327	Downregulated	OB-EX vs OB	p < 0.05	Processed FPKM-derived screening output
232	RGD1310110	1.88063	Upregulated	OB-EX vs OB	p < 0.05	Processed FPKM-derived screening output
233	Aktip	0.806223	Downregulated	OB-EX vs OB	p < 0.05	Processed FPKM-derived screening output
234	Eepd1	1.95543	Upregulated	OB-EX vs OB	p < 0.05	Processed FPKM-derived screening output
235	Tagln3	0.801073	Downregulated	OB-EX vs OB	p < 0.05	Processed FPKM-derived screening output
236	Mpdz	0.806775	Downregulated	OB-EX vs OB	p < 0.05	Processed FPKM-derived screening output
237	Patl1	1.25279	Upregulated	OB-EX vs OB	p < 0.05	Processed FPKM-derived screening output
238	Gpm6a	0.776007	Downregulated	OB-EX vs OB	p < 0.05	Processed FPKM-derived screening output
239	Scin	7.60385	Upregulated	OB-EX vs OB	p < 0.05	Processed FPKM-derived screening output
240	Zic1	2.29772	Upregulated	OB-EX vs OB	p < 0.05	Processed FPKM-derived screening output
241	Efhd2	0.712471	Downregulated	OB-EX vs OB	p < 0.05	Processed FPKM-derived screening output
242	Meis1	4.58915	Upregulated	OB-EX vs OB	p < 0.05	Processed FPKM-derived screening output
243	Cyp27a1	2.3151	Upregulated	OB-EX vs OB	p < 0.05	Processed FPKM-derived screening output
244	St8sia3	0.573949	Downregulated	OB-EX vs OB	p < 0.05	Processed FPKM-derived screening output
245	Mmp17	0.700672	Downregulated	OB-EX vs OB	p < 0.05	Processed FPKM-derived screening output
246	Sema3a	0.629365	Downregulated	OB-EX vs OB	p < 0.05	Processed FPKM-derived screening output
247	Tecta	2.52154	Upregulated	OB-EX vs OB	p < 0.05	Processed FPKM-derived screening output
248	Kcnk4	0.658104	Downregulated	OB-EX vs OB	p < 0.05	Processed FPKM-derived screening output
249	Fam207a	1.95458	Upregulated	OB-EX vs OB	p < 0.05	Processed FPKM-derived screening output
250	Rab6a	0.75624	Downregulated	OB-EX vs OB	p < 0.05	Processed FPKM-derived screening output
251	Trim37	0.77524	Downregulated	OB-EX vs OB	p < 0.05	Processed FPKM-derived screening output
252	Fezf2	0.548652	Downregulated	OB-EX vs OB	p < 0.05	Processed FPKM-derived screening output
253	Slc17a6	3.03677	Upregulated	OB-EX vs OB	p < 0.05	Processed FPKM-derived screening output
254	Pcp4l1	5.86356	Upregulated	OB-EX vs OB	p < 0.05	Processed FPKM-derived screening output
255	Vsnl1	0.670211	Downregulated	OB-EX vs OB	p < 0.05	Processed FPKM-derived screening output
256	Tox3	1.41506	Upregulated	OB-EX vs OB	p < 0.05	Processed FPKM-derived screening output
257	Ak1	1.29479	Upregulated	OB-EX vs OB	p < 0.05	Processed FPKM-derived screening output
258	Htr5b	4.43579	Upregulated	OB-EX vs OB	p < 0.05	Processed FPKM-derived screening output
259	Mtmr11	2.39702	Upregulated	OB-EX vs OB	p < 0.05	Processed FPKM-derived screening output
260	Rps6ka2	0.720997	Downregulated	OB-EX vs OB	p < 0.05	Processed FPKM-derived screening output
261	Bmp7	2.09234	Upregulated	OB-EX vs OB	p < 0.05	Processed FPKM-derived screening output
262	Myt1	1.78911	Upregulated	OB-EX vs OB	p < 0.05	Processed FPKM-derived screening output
263	Cdh19	2.51174	Upregulated	OB-EX vs OB	p < 0.05	Processed FPKM-derived screening output
264	Lhx6	0.624821	Downregulated	OB-EX vs OB	p < 0.05	Processed FPKM-derived screening output
265	Sla	2.51466	Upregulated	OB-EX vs OB	p < 0.05	Processed FPKM-derived screening output
266	Hdac1	1.39539	Upregulated	OB-EX vs OB	p < 0.05	Processed FPKM-derived screening output
267	Ttc39c	2.16372	Upregulated	OB-EX vs OB	p < 0.05	Processed FPKM-derived screening output
268	Svil	3.57751	Upregulated	OB-EX vs OB	p < 0.05	Processed FPKM-derived screening output
269	Kcnc2	0.696296	Downregulated	OB-EX vs OB	p < 0.05	Processed FPKM-derived screening output
270	Hrh3	0.78999	Downregulated	OB-EX vs OB	p < 0.05	Processed FPKM-derived screening output
271	Sema5a	0.695921	Downregulated	OB-EX vs OB	p < 0.05	Processed FPKM-derived screening output
272	Crh	2.49257	Upregulated	OB-EX vs OB	p < 0.05	Processed FPKM-derived screening output
273	Klhl40	3.96925	Upregulated	OB-EX vs OB	p < 0.05	Processed FPKM-derived screening output
274	Nckipsd	0.797539	Downregulated	OB-EX vs OB	p < 0.05	Processed FPKM-derived screening output
275	Olfm1	0.828331	Downregulated	OB-EX vs OB	p < 0.05	Processed FPKM-derived screening output
276	Nptxr	0.654895	Downregulated	OB-EX vs OB	p < 0.05	Processed FPKM-derived screening output
277	Gpr88	0.532081	Downregulated	OB-EX vs OB	p < 0.05	Processed FPKM-derived screening output
278	Chpf	0.827403	Downregulated	OB-EX vs OB	p < 0.05	Processed FPKM-derived screening output
279	Patj	1.55331	Upregulated	OB-EX vs OB	p < 0.05	Processed FPKM-derived screening output
280	Clstn1	0.698988	Downregulated	OB-EX vs OB	p < 0.05	Processed FPKM-derived screening output
281	Osbpl1a	0.698205	Downregulated	OB-EX vs OB	p < 0.05	Processed FPKM-derived screening output
282	Calm3	0.812058	Downregulated	OB-EX vs OB	p < 0.05	Processed FPKM-derived screening output
283	Npy1r	0.560101	Downregulated	OB-EX vs OB	p < 0.05	Processed FPKM-derived screening output
284	Usp31	0.789973	Downregulated	OB-EX vs OB	p < 0.05	Processed FPKM-derived screening output
285	Rnf112	0.728823	Downregulated	OB-EX vs OB	p < 0.05	Processed FPKM-derived screening output
286	Iqub	1.47847	Upregulated	OB-EX vs OB	p < 0.05	Processed FPKM-derived screening output
287	Crabp1	2.39226	Upregulated	OB-EX vs OB	p < 0.05	Processed FPKM-derived screening output
288	Tctn1	1.9173	Upregulated	OB-EX vs OB	p < 0.05	Processed FPKM-derived screening output
289	Phyhip	0.692437	Downregulated	OB-EX vs OB	p < 0.05	Processed FPKM-derived screening output
290	Ybx1	1.42962	Upregulated	OB-EX vs OB	p < 0.05	Processed FPKM-derived screening output
291	Cobl	0.613544	Downregulated	OB-EX vs OB	p < 0.05	Processed FPKM-derived screening output
292	Gng2	0.738577	Downregulated	OB-EX vs OB	p < 0.05	Processed FPKM-derived screening output
293	Chn1	0.710883	Downregulated	OB-EX vs OB	p < 0.05	Processed FPKM-derived screening output
294	Kcnv1	0.709228	Downregulated	OB-EX vs OB	p < 0.05	Processed FPKM-derived screening output
295	A2m	1.72482	Upregulated	OB-EX vs OB	p < 0.05	Processed FPKM-derived screening output
296	Marcks	1.46992	Upregulated	OB-EX vs OB	p < 0.05	Processed FPKM-derived screening output
297	Lrfn2	0.626408	Downregulated	OB-EX vs OB	p < 0.05	Processed FPKM-derived screening output
298	Cep131	1.23481	Upregulated	OB-EX vs OB	p < 0.05	Processed FPKM-derived screening output
299	Ltbp2	0.599387	Downregulated	OB-EX vs OB	p < 0.05	Processed FPKM-derived screening output
300	Trh	5.13106	Upregulated	OB-EX vs OB	p < 0.05	Processed FPKM-derived screening output
301	Rock2	0.72307	Downregulated	OB-EX vs OB	p < 0.05	Processed FPKM-derived screening output
302	Olr59	0.601178	Downregulated	OB-EX vs OB	p < 0.05	Processed FPKM-derived screening output
303	Cyb5r4	1.40709	Upregulated	OB-EX vs OB	p < 0.05	Processed FPKM-derived screening output
304	Dlx1	3.11236	Upregulated	OB-EX vs OB	p < 0.05	Processed FPKM-derived screening output
305	Col4a1	1.44549	Upregulated	OB-EX vs OB	p < 0.05	Processed FPKM-derived screening output
306	Smim13	0.794071	Downregulated	OB-EX vs OB	p < 0.05	Processed FPKM-derived screening output
307	Pfkl	0.680574	Downregulated	OB-EX vs OB	p < 0.05	Processed FPKM-derived screening output
308	Vip	0.604173	Downregulated	OB-EX vs OB	p < 0.05	Processed FPKM-derived screening output
309	Actr1b	0.82497	Downregulated	OB-EX vs OB	p < 0.05	Processed FPKM-derived screening output
310	B3galt2	0.594744	Downregulated	OB-EX vs OB	p < 0.05	Processed FPKM-derived screening output
311	Prkcz	0.83113	Downregulated	OB-EX vs OB	p < 0.05	Processed FPKM-derived screening output
312	Map3k1	3.67521	Upregulated	OB-EX vs OB	p < 0.05	Processed FPKM-derived screening output
313	Rpp25	3.65753	Upregulated	OB-EX vs OB	p < 0.05	Processed FPKM-derived screening output
314	Ceacam1	2.03028	Upregulated	OB-EX vs OB	p < 0.05	Processed FPKM-derived screening output
315	Tyro3	0.753256	Downregulated	OB-EX vs OB	p < 0.05	Processed FPKM-derived screening output
316	Kcnk15	1.78341	Upregulated	OB-EX vs OB	p < 0.05	Processed FPKM-derived screening output
317	Plxna3	1.27366	Upregulated	OB-EX vs OB	p < 0.05	Processed FPKM-derived screening output
318	Kcnab3	4.04173	Upregulated	OB-EX vs OB	p < 0.05	Processed FPKM-derived screening output
319	Ppm1a	0.823023	Downregulated	OB-EX vs OB	p < 0.05	Processed FPKM-derived screening output
320	Rph3a	0.586728	Downregulated	OB-EX vs OB	p < 0.05	Processed FPKM-derived screening output
321	Zufsp	1.76813	Upregulated	OB-EX vs OB	p < 0.05	Processed FPKM-derived screening output
322	Slc8a3	1.5976	Upregulated	OB-EX vs OB	p < 0.05	Processed FPKM-derived screening output
323	Cul9	0.829645	Downregulated	OB-EX vs OB	p < 0.05	Processed FPKM-derived screening output
324	Flrt2	0.56938	Downregulated	OB-EX vs OB	p < 0.05	Processed FPKM-derived screening output
325	Vav2	1.72865	Upregulated	OB-EX vs OB	p < 0.05	Processed FPKM-derived screening output
326	Sept7	0.782212	Downregulated	OB-EX vs OB	p < 0.05	Processed FPKM-derived screening output
327	C2	1.96835	Upregulated	OB-EX vs OB	p < 0.05	Processed FPKM-derived screening output
328	Fam163b	1.67562	Upregulated	OB-EX vs OB	p < 0.05	Processed FPKM-derived screening output
329	Btbd10	0.775811	Downregulated	OB-EX vs OB	p < 0.05	Processed FPKM-derived screening output
330	Esrra	1.3534	Upregulated	OB-EX vs OB	p < 0.05	Processed FPKM-derived screening output
331	Dcx	3.45423	Upregulated	OB-EX vs OB	p < 0.05	Processed FPKM-derived screening output
332	Fbxo9	0.807685	Downregulated	OB-EX vs OB	p < 0.05	Processed FPKM-derived screening output
333	Phactr2	3.66509	Upregulated	OB-EX vs OB	p < 0.05	Processed FPKM-derived screening output
334	Mras	0.777793	Downregulated	OB-EX vs OB	p < 0.05	Processed FPKM-derived screening output
335	Lrfn1	0.665354	Downregulated	OB-EX vs OB	p < 0.05	Processed FPKM-derived screening output
336	Pcdh18	3.14941	Upregulated	OB-EX vs OB	p < 0.05	Processed FPKM-derived screening output
337	Ist1	1.20738	Upregulated	OB-EX vs OB	p < 0.05	Processed FPKM-derived screening output
338	Anapc1	1.37067	Upregulated	OB-EX vs OB	p < 0.05	Processed FPKM-derived screening output
339	P3h3	1.3261	Upregulated	OB-EX vs OB	p < 0.05	Processed FPKM-derived screening output
340	Mrap	4.99265	Upregulated	OB-EX vs OB	p < 0.05	Processed FPKM-derived screening output
341	Smurf1	0.775386	Downregulated	OB-EX vs OB	p < 0.05	Processed FPKM-derived screening output
342	Hes3	9.33714	Upregulated	OB-EX vs OB	p < 0.05	Processed FPKM-derived screening output
343	Plcl2	0.728775	Downregulated	OB-EX vs OB	p < 0.05	Processed FPKM-derived screening output
344	Nefl	0.748976	Downregulated	OB-EX vs OB	p < 0.05	Processed FPKM-derived screening output
345	Slc22a23	0.831992	Downregulated	OB-EX vs OB	p < 0.05	Processed FPKM-derived screening output
346	Rspo2	0.508469	Downregulated	OB-EX vs OB	p < 0.05	Processed FPKM-derived screening output
347	Thrb	0.635461	Downregulated	OB-EX vs OB	p < 0.05	Processed FPKM-derived screening output
348	Entpd3	0.686774	Downregulated	OB-EX vs OB	p < 0.05	Processed FPKM-derived screening output
349	Arhgef6	2.11684	Upregulated	OB-EX vs OB	p < 0.05	Processed FPKM-derived screening output
350	Noct	1.85741	Upregulated	OB-EX vs OB	p < 0.05	Processed FPKM-derived screening output
351	Gabbr2	0.680448	Downregulated	OB-EX vs OB	p < 0.05	Processed FPKM-derived screening output
352	Nrl	5.53436	Upregulated	OB-EX vs OB	p < 0.05	Processed FPKM-derived screening output
353	Sort1	0.756098	Downregulated	OB-EX vs OB	p < 0.05	Processed FPKM-derived screening output
354	Cck	0.71379	Downregulated	OB-EX vs OB	p < 0.05	Processed FPKM-derived screening output
355	Limk1	0.776973	Downregulated	OB-EX vs OB	p < 0.05	Processed FPKM-derived screening output
356	Ankrd10	1.38928	Upregulated	OB-EX vs OB	p < 0.05	Processed FPKM-derived screening output
357	Pde10a	0.785167	Downregulated	OB-EX vs OB	p < 0.05	Processed FPKM-derived screening output
358	Dnajb5	1.3165	Upregulated	OB-EX vs OB	p < 0.05	Processed FPKM-derived screening output
359	Wnt5a	3.47247	Upregulated	OB-EX vs OB	p < 0.05	Processed FPKM-derived screening output
360	Ncbp3	1.74262	Upregulated	OB-EX vs OB	p < 0.05	Processed FPKM-derived screening output
361	Rimbp2	0.759543	Downregulated	OB-EX vs OB	p < 0.05	Processed FPKM-derived screening output
362	Apba2	0.669332	Downregulated	OB-EX vs OB	p < 0.05	Processed FPKM-derived screening output
363	Akap8	1.31449	Upregulated	OB-EX vs OB	p < 0.05	Processed FPKM-derived screening output
364	Tll1	3.00605	Upregulated	OB-EX vs OB	p < 0.05	Processed FPKM-derived screening output
365	Ckmt1b	0.768775	Downregulated	OB-EX vs OB	p < 0.05	Processed FPKM-derived screening output
366	Grm4	2.43606	Upregulated	OB-EX vs OB	p < 0.05	Processed FPKM-derived screening output
367	Plagl1	4.53605	Upregulated	OB-EX vs OB	p < 0.05	Processed FPKM-derived screening output
368	Mau2	1.2035	Upregulated	OB-EX vs OB	p < 0.05	Processed FPKM-derived screening output
369	Lamp5	0.688047	Downregulated	OB-EX vs OB	p < 0.05	Processed FPKM-derived screening output
370	Lrrc1	1.89278	Upregulated	OB-EX vs OB	p < 0.05	Processed FPKM-derived screening output
371	Rgs12	1.42047	Upregulated	OB-EX vs OB	p < 0.05	Processed FPKM-derived screening output
372	Nxph3	0.444242	Downregulated	OB-EX vs OB	p < 0.05	Processed FPKM-derived screening output
373	Slc2a13	0.711842	Downregulated	OB-EX vs OB	p < 0.05	Processed FPKM-derived screening output
374	Vash2	2.4982	Upregulated	OB-EX vs OB	p < 0.05	Processed FPKM-derived screening output
375	Lig1	1.42896	Upregulated	OB-EX vs OB	p < 0.05	Processed FPKM-derived screening output
376	Sema4g	1.44385	Upregulated	OB-EX vs OB	p < 0.05	Processed FPKM-derived screening output
377	Sf3b4	1.30166	Upregulated	OB-EX vs OB	p < 0.05	Processed FPKM-derived screening output
378	Eml1	0.75342	Downregulated	OB-EX vs OB	p < 0.05	Processed FPKM-derived screening output
379	Flot2	0.794264	Downregulated	OB-EX vs OB	p < 0.05	Processed FPKM-derived screening output
380	Rfx5	1.2684	Upregulated	OB-EX vs OB	p < 0.05	Processed FPKM-derived screening output
381	Gpc4	0.698205	Downregulated	OB-EX vs OB	p < 0.05	Processed FPKM-derived screening output
382	Ephx4	0.666339	Downregulated	OB-EX vs OB	p < 0.05	Processed FPKM-derived screening output
383	Rab34	1.47449	Upregulated	OB-EX vs OB	p < 0.05	Processed FPKM-derived screening output
384	Dclk2	1.84752	Upregulated	OB-EX vs OB	p < 0.05	Processed FPKM-derived screening output
385	RGD1560608	5.50585	Upregulated	OB-EX vs OB	p < 0.05	Processed FPKM-derived screening output
386	Dchs1	1.60555	Upregulated	OB-EX vs OB	p < 0.05	Processed FPKM-derived screening output
387	Rgs7	0.798676	Downregulated	OB-EX vs OB	p < 0.05	Processed FPKM-derived screening output
388	Sfpq	1.20345	Upregulated	OB-EX vs OB	p < 0.05	Processed FPKM-derived screening output
389	Ctnnd2	0.79504	Downregulated	OB-EX vs OB	p < 0.05	Processed FPKM-derived screening output
390	Tubb2b	1.55056	Upregulated	OB-EX vs OB	p < 0.05	Processed FPKM-derived screening output
391	Thy1	0.792862	Downregulated	OB-EX vs OB	p < 0.05	Processed FPKM-derived screening output
392	Kcnip4	0.645525	Downregulated	OB-EX vs OB	p < 0.05	Processed FPKM-derived screening output
393	Ppp3ca	0.688225	Downregulated	OB-EX vs OB	p < 0.05	Processed FPKM-derived screening output
394	Prkar1b	0.77738	Downregulated	OB-EX vs OB	p < 0.05	Processed FPKM-derived screening output
395	Traf3	0.718359	Downregulated	OB-EX vs OB	p < 0.05	Processed FPKM-derived screening output
396	Kcna2	0.63446	Downregulated	OB-EX vs OB	p < 0.05	Processed FPKM-derived screening output
397	Mllt11	0.81455	Downregulated	OB-EX vs OB	p < 0.05	Processed FPKM-derived screening output
398	Sorcs3	0.746575	Downregulated	OB-EX vs OB	p < 0.05	Processed FPKM-derived screening output
399	Dnajc2	0.763025	Downregulated	OB-EX vs OB	p < 0.05	Processed FPKM-derived screening output
400	Extl2	0.619382	Downregulated	OB-EX vs OB	p < 0.05	Processed FPKM-derived screening output
401	Igfbp5	2.24332	Upregulated	OB-EX vs OB	p < 0.05	Processed FPKM-derived screening output
402	Alcam	0.743248	Downregulated	OB-EX vs OB	p < 0.05	Processed FPKM-derived screening output
403	RT1-Da	3.48715	Upregulated	OB-EX vs OB	p < 0.05	Processed FPKM-derived screening output
404	Mapk4	0.748658	Downregulated	OB-EX vs OB	p < 0.05	Processed FPKM-derived screening output
405	Dact2	0.619077	Downregulated	OB-EX vs OB	p < 0.05	Processed FPKM-derived screening output
406	Pkig	1.2368	Upregulated	OB-EX vs OB	p < 0.05	Processed FPKM-derived screening output
407	Klhdc8b	1.41696	Upregulated	OB-EX vs OB	p < 0.05	Processed FPKM-derived screening output
408	Phactr1	0.720315	Downregulated	OB-EX vs OB	p < 0.05	Processed FPKM-derived screening output
409	Zfp275	1.40085	Upregulated	OB-EX vs OB	p < 0.05	Processed FPKM-derived screening output
410	Wls	1.49356	Upregulated	OB-EX vs OB	p < 0.05	Processed FPKM-derived screening output
411	Pbx3	6.90377	Upregulated	OB-EX vs OB	p < 0.05	Processed FPKM-derived screening output
412	Mtmr12	0.692836	Downregulated	OB-EX vs OB	p < 0.05	Processed FPKM-derived screening output
413	LOC100125362	0.606699	Downregulated	OB-EX vs OB	p < 0.05	Processed FPKM-derived screening output
414	Elavl4	0.635504	Downregulated	OB-EX vs OB	p < 0.05	Processed FPKM-derived screening output
415	Spock1	0.583459	Downregulated	OB-EX vs OB	p < 0.05	Processed FPKM-derived screening output
416	Rab3b	1.66595	Upregulated	OB-EX vs OB	p < 0.05	Processed FPKM-derived screening output
417	Steap2	2.69918	Upregulated	OB-EX vs OB	p < 0.05	Processed FPKM-derived screening output
418	Rtn4r	0.607369	Downregulated	OB-EX vs OB	p < 0.05	Processed FPKM-derived screening output
419	Ss18	1.33153	Upregulated	OB-EX vs OB	p < 0.05	Processed FPKM-derived screening output
420	Ssbp4	1.21164	Upregulated	OB-EX vs OB	p < 0.05	Processed FPKM-derived screening output
421	Sprr1a	0.308018	Downregulated	OB-EX vs OB	p < 0.05	Processed FPKM-derived screening output
422	Arhgef16	4.76108	Upregulated	OB-EX vs OB	p < 0.05	Processed FPKM-derived screening output
423	Fam227a	1.35417	Upregulated	OB-EX vs OB	p < 0.05	Processed FPKM-derived screening output
424	Adcy1	0.561594	Downregulated	OB-EX vs OB	p < 0.05	Processed FPKM-derived screening output
425	Pxylp1	1.83256	Upregulated	OB-EX vs OB	p < 0.05	Processed FPKM-derived screening output
426	Actr2	0.761969	Downregulated	OB-EX vs OB	p < 0.05	Processed FPKM-derived screening output
427	Pcmt1	0.739965	Downregulated	OB-EX vs OB	p < 0.05	Processed FPKM-derived screening output
428	Cacng5	2.92434	Upregulated	OB-EX vs OB	p < 0.05	Processed FPKM-derived screening output
429	Scgn	5.50194	Upregulated	OB-EX vs OB	p < 0.05	Processed FPKM-derived screening output
430	Tuba4a	0.749729	Downregulated	OB-EX vs OB	p < 0.05	Processed FPKM-derived screening output
431	Hmgn1	1.46297	Upregulated	OB-EX vs OB	p < 0.05	Processed FPKM-derived screening output
432	Mmp14	2.05229	Upregulated	OB-EX vs OB	p < 0.05	Processed FPKM-derived screening output
433	LOC499770	1.37418	Upregulated	OB-EX vs OB	p < 0.05	Processed FPKM-derived screening output
434	Igfbp2	3.78329	Upregulated	OB-EX vs OB	p < 0.05	Processed FPKM-derived screening output
435	Fam212b	0.717154	Downregulated	OB-EX vs OB	p < 0.05	Processed FPKM-derived screening output
436	Lyn	1.40218	Upregulated	OB-EX vs OB	p < 0.05	Processed FPKM-derived screening output
437	Rabep1	0.827837	Downregulated	OB-EX vs OB	p < 0.05	Processed FPKM-derived screening output
438	Akt3	0.691348	Downregulated	OB-EX vs OB	p < 0.05	Processed FPKM-derived screening output
439	Sh3gl3	0.79742	Downregulated	OB-EX vs OB	p < 0.05	Processed FPKM-derived screening output
440	Ssbp3	0.742046	Downregulated	OB-EX vs OB	p < 0.05	Processed FPKM-derived screening output
441	Kpna6	0.752779	Downregulated	OB-EX vs OB	p < 0.05	Processed FPKM-derived screening output
442	Itgae	2.12152	Upregulated	OB-EX vs OB	p < 0.05	Processed FPKM-derived screening output
443	Clec9a	5.40766	Upregulated	OB-EX vs OB	p < 0.05	Processed FPKM-derived screening output
444	Tshr	2.8534	Upregulated	OB-EX vs OB	p < 0.05	Processed FPKM-derived screening output
445	S100a5	5.98419	Upregulated	OB-EX vs OB	p < 0.05	Processed FPKM-derived screening output
446	Flt3	0.647146	Downregulated	OB-EX vs OB	p < 0.05	Processed FPKM-derived screening output
447	Large1	0.723939	Downregulated	OB-EX vs OB	p < 0.05	Processed FPKM-derived screening output
448	Srrm3	1.3336	Upregulated	OB-EX vs OB	p < 0.05	Processed FPKM-derived screening output
449	Usp40	1.25171	Upregulated	OB-EX vs OB	p < 0.05	Processed FPKM-derived screening output
450	Magi3	0.772374	Downregulated	OB-EX vs OB	p < 0.05	Processed FPKM-derived screening output
451	Fhl1	1.42839	Upregulated	OB-EX vs OB	p < 0.05	Processed FPKM-derived screening output
452	Rnf11l1	0.793016	Downregulated	OB-EX vs OB	p < 0.05	Processed FPKM-derived screening output
453	Sorl1	0.677621	Downregulated	OB-EX vs OB	p < 0.05	Processed FPKM-derived screening output
454	Mbd6	1.33983	Upregulated	OB-EX vs OB	p < 0.05	Processed FPKM-derived screening output
455	Gpkow	1.23915	Upregulated	OB-EX vs OB	p < 0.05	Processed FPKM-derived screening output
456	Slit2	0.655487	Downregulated	OB-EX vs OB	p < 0.05	Processed FPKM-derived screening output
457	Golim4	1.37861	Upregulated	OB-EX vs OB	p < 0.05	Processed FPKM-derived screening output
458	Arhgef28	0.672745	Downregulated	OB-EX vs OB	p < 0.05	Processed FPKM-derived screening output
459	Ncs1	0.772349	Downregulated	OB-EX vs OB	p < 0.05	Processed FPKM-derived screening output
460	Gpr22	0.583349	Downregulated	OB-EX vs OB	p < 0.05	Processed FPKM-derived screening output
461	Lgr5	5.44571	Upregulated	OB-EX vs OB	p < 0.05	Processed FPKM-derived screening output
462	Exd2	0.818038	Downregulated	OB-EX vs OB	p < 0.05	Processed FPKM-derived screening output
463	Neurod6	0.578628	Downregulated	OB-EX vs OB	p < 0.05	Processed FPKM-derived screening output
464	Trpv2	0.700204	Downregulated	OB-EX vs OB	p < 0.05	Processed FPKM-derived screening output
465	Tle2	1.43443	Upregulated	OB-EX vs OB	p < 0.05	Processed FPKM-derived screening output
466	Adk	1.44498	Upregulated	OB-EX vs OB	p < 0.05	Processed FPKM-derived screening output
467	Pcdh9	0.662924	Downregulated	OB-EX vs OB	p < 0.05	Processed FPKM-derived screening output
468	Rbm4b	1.37146	Upregulated	OB-EX vs OB	p < 0.05	Processed FPKM-derived screening output
469	Zfp598	1.23395	Upregulated	OB-EX vs OB	p < 0.05	Processed FPKM-derived screening output
470	Prmt8	0.763247	Downregulated	OB-EX vs OB	p < 0.05	Processed FPKM-derived screening output
471	Abcc8	0.729218	Downregulated	OB-EX vs OB	p < 0.05	Processed FPKM-derived screening output
472	Aacs	0.761753	Downregulated	OB-EX vs OB	p < 0.05	Processed FPKM-derived screening output
473	Nrsn1	0.784641	Downregulated	OB-EX vs OB	p < 0.05	Processed FPKM-derived screening output
474	Kcnk1	0.766137	Downregulated	OB-EX vs OB	p < 0.05	Processed FPKM-derived screening output
475	Grip2	2.5337	Upregulated	OB-EX vs OB	p < 0.05	Processed FPKM-derived screening output
476	Necab1	0.614413	Downregulated	OB-EX vs OB	p < 0.05	Processed FPKM-derived screening output
477	Cacna1h	1.55274	Upregulated	OB-EX vs OB	p < 0.05	Processed FPKM-derived screening output
478	Sulf2	0.712643	Downregulated	OB-EX vs OB	p < 0.05	Processed FPKM-derived screening output
479	Tmem200a	0.634798	Downregulated	OB-EX vs OB	p < 0.05	Processed FPKM-derived screening output
480	Arhgap10	0.710808	Downregulated	OB-EX vs OB	p < 0.05	Processed FPKM-derived screening output
481	Ntng1	2.27472	Upregulated	OB-EX vs OB	p < 0.05	Processed FPKM-derived screening output
482	Fmo1	3.01702	Upregulated	OB-EX vs OB	p < 0.05	Processed FPKM-derived screening output
483	Msmo1	0.749307	Downregulated	OB-EX vs OB	p < 0.05	Processed FPKM-derived screening output
484	Kifap3	0.751014	Downregulated	OB-EX vs OB	p < 0.05	Processed FPKM-derived screening output
485	Col23a1	1.47675	Upregulated	OB-EX vs OB	p < 0.05	Processed FPKM-derived screening output
486	Sgtb	0.639329	Downregulated	OB-EX vs OB	p < 0.05	Processed FPKM-derived screening output
487	Trafd1	1.50499	Upregulated	OB-EX vs OB	p < 0.05	Processed FPKM-derived screening output
488	Tuba8	2.27146	Upregulated	OB-EX vs OB	p < 0.05	Processed FPKM-derived screening output
489	Pak7	0.76452	Downregulated	OB-EX vs OB	p < 0.05	Processed FPKM-derived screening output
490	Pik3r3	1.49322	Upregulated	OB-EX vs OB	p < 0.05	Processed FPKM-derived screening output
491	LOC100912041	1.28075	Upregulated	OB-EX vs OB	p < 0.05	Processed FPKM-derived screening output
492	Clec1a	5.35539	Upregulated	OB-EX vs OB	p < 0.05	Processed FPKM-derived screening output
493	RGD1561149	0.644975	Downregulated	OB-EX vs OB	p < 0.05	Processed FPKM-derived screening output
494	Fam184b	1.50348	Upregulated	OB-EX vs OB	p < 0.05	Processed FPKM-derived screening output
495	Tmem132d	0.656698	Downregulated	OB-EX vs OB	p < 0.05	Processed FPKM-derived screening output
496	Dpy19l3	0.812802	Downregulated	OB-EX vs OB	p < 0.05	Processed FPKM-derived screening output
497	Gipr	1.60903	Upregulated	OB-EX vs OB	p < 0.05	Processed FPKM-derived screening output
498	Frmpd4	0.651547	Downregulated	OB-EX vs OB	p < 0.05	Processed FPKM-derived screening output
499	Dab2ip	0.729422	Downregulated	OB-EX vs OB	p < 0.05	Processed FPKM-derived screening output
500	Dynlt3	0.770433	Downregulated	OB-EX vs OB	p < 0.05	Processed FPKM-derived screening output
501	Aagab	0.683392	Downregulated	OB-EX vs OB	p < 0.05	Processed FPKM-derived screening output
502	Dear	0.639728	Downregulated	OB-EX vs OB	p < 0.05	Processed FPKM-derived screening output
503	Ttpal	0.819368	Downregulated	OB-EX vs OB	p < 0.05	Processed FPKM-derived screening output
504	RGD1307461	3.25286	Upregulated	OB-EX vs OB	p < 0.05	Processed FPKM-derived screening output
505	Cd99l2	0.755222	Downregulated	OB-EX vs OB	p < 0.05	Processed FPKM-derived screening output
506	Prrt2	0.73284	Downregulated	OB-EX vs OB	p < 0.05	Processed FPKM-derived screening output
507	Tspan17	0.709824	Downregulated	OB-EX vs OB	p < 0.05	Processed FPKM-derived screening output
508	Tcp11l2	1.52629	Upregulated	OB-EX vs OB	p < 0.05	Processed FPKM-derived screening output
509	Myo1b	0.735074	Downregulated	OB-EX vs OB	p < 0.05	Processed FPKM-derived screening output
510	Kctd1	0.762769	Downregulated	OB-EX vs OB	p < 0.05	Processed FPKM-derived screening output
511	Htr1f	3.94891	Upregulated	OB-EX vs OB	p < 0.05	Processed FPKM-derived screening output
512	Scn7a	2.92133	Upregulated	OB-EX vs OB	p < 0.05	Processed FPKM-derived screening output
513	Nmbr	2.72964	Upregulated	OB-EX vs OB	p < 0.05	Processed FPKM-derived screening output
514	Cyb561	0.744205	Downregulated	OB-EX vs OB	p < 0.05	Processed FPKM-derived screening output
515	Asah2	0.667368	Downregulated	OB-EX vs OB	p < 0.05	Processed FPKM-derived screening output
516	LOC680663	4.72803	Upregulated	OB-EX vs OB	p < 0.05	Processed FPKM-derived screening output
517	Acap3	0.827791	Downregulated	OB-EX vs OB	p < 0.05	Processed FPKM-derived screening output
518	Tmem132b	0.620776	Downregulated	OB-EX vs OB	p < 0.05	Processed FPKM-derived screening output
519	Dnaja4	0.807964	Downregulated	OB-EX vs OB	p < 0.05	Processed FPKM-derived screening output
520	Rbmx	1.34783	Upregulated	OB-EX vs OB	p < 0.05	Processed FPKM-derived screening output
521	Bnip3	0.805441	Downregulated	OB-EX vs OB	p < 0.05	Processed FPKM-derived screening output
522	Myh10	0.684469	Downregulated	OB-EX vs OB	p < 0.05	Processed FPKM-derived screening output
523	Kcnj9	0.758323	Downregulated	OB-EX vs OB	p < 0.05	Processed FPKM-derived screening output
524	Psmc6	0.807554	Downregulated	OB-EX vs OB	p < 0.05	Processed FPKM-derived screening output
525	Pter	0.690438	Downregulated	OB-EX vs OB	p < 0.05	Processed FPKM-derived screening output
526	Insrr	6.03937	Upregulated	OB-EX vs OB	p < 0.05	Processed FPKM-derived screening output
527	Cep83os	0.77822	Downregulated	OB-EX vs OB	p < 0.05	Processed FPKM-derived screening output
528	Gcnt1	2.58891	Upregulated	OB-EX vs OB	p < 0.05	Processed FPKM-derived screening output
529	Kdm6b	1.67172	Upregulated	OB-EX vs OB	p < 0.05	Processed FPKM-derived screening output
530	Inpp4b	1.77662	Upregulated	OB-EX vs OB	p < 0.05	Processed FPKM-derived screening output
531	Camk2n1	0.666153	Downregulated	OB-EX vs OB	p < 0.05	Processed FPKM-derived screening output
532	Magee2	2.11309	Upregulated	OB-EX vs OB	p < 0.05	Processed FPKM-derived screening output
533	Slc17a7	0.720241	Downregulated	OB-EX vs OB	p < 0.05	Processed FPKM-derived screening output
534	Tnrc18	1.29949	Upregulated	OB-EX vs OB	p < 0.05	Processed FPKM-derived screening output
535	Mapk9	0.802214	Downregulated	OB-EX vs OB	p < 0.05	Processed FPKM-derived screening output
536	Pclo	0.685865	Downregulated	OB-EX vs OB	p < 0.05	Processed FPKM-derived screening output
537	Vldlr	0.783783	Downregulated	OB-EX vs OB	p < 0.05	Processed FPKM-derived screening output
538	Nnat	1.69064	Upregulated	OB-EX vs OB	p < 0.05	Processed FPKM-derived screening output
539	Trim3	0.810186	Downregulated	OB-EX vs OB	p < 0.05	Processed FPKM-derived screening output
540	Fbxo31	0.804852	Downregulated	OB-EX vs OB	p < 0.05	Processed FPKM-derived screening output
541	Nell2	0.645475	Downregulated	OB-EX vs OB	p < 0.05	Processed FPKM-derived screening output
542	Tfap2d	4.29107	Upregulated	OB-EX vs OB	p < 0.05	Processed FPKM-derived screening output
543	Usp25	0.80607	Downregulated	OB-EX vs OB	p < 0.05	Processed FPKM-derived screening output
544	Cwf19l1	1.25766	Upregulated	OB-EX vs OB	p < 0.05	Processed FPKM-derived screening output
545	Zcchc8	1.38054	Upregulated	OB-EX vs OB	p < 0.05	Processed FPKM-derived screening output
546	Plekho1	1.44661	Upregulated	OB-EX vs OB	p < 0.05	Processed FPKM-derived screening output
547	Rbm5	1.24534	Upregulated	OB-EX vs OB	p < 0.05	Processed FPKM-derived screening output
548	Tmtc4	1.7962	Upregulated	OB-EX vs OB	p < 0.05	Processed FPKM-derived screening output
549	Abca1	1.52782	Upregulated	OB-EX vs OB	p < 0.05	Processed FPKM-derived screening output
550	Eps15	0.782042	Downregulated	OB-EX vs OB	p < 0.05	Processed FPKM-derived screening output
551	Sphk1	3.90131	Upregulated	OB-EX vs OB	p < 0.05	Processed FPKM-derived screening output
552	Dcdc2	2.15544	Upregulated	OB-EX vs OB	p < 0.05	Processed FPKM-derived screening output
553	Ttc33	0.760227	Downregulated	OB-EX vs OB	p < 0.05	Processed FPKM-derived screening output
554	Cry1	1.40457	Upregulated	OB-EX vs OB	p < 0.05	Processed FPKM-derived screening output
555	Kcne5	3.07836	Upregulated	OB-EX vs OB	p < 0.05	Processed FPKM-derived screening output
556	Flnc	1.45109	Upregulated	OB-EX vs OB	p < 0.05	Processed FPKM-derived screening output
557	Rasa3	1.69067	Upregulated	OB-EX vs OB	p < 0.05	Processed FPKM-derived screening output
558	Bsn	0.68182	Downregulated	OB-EX vs OB	p < 0.05	Processed FPKM-derived screening output
559	Acaca	0.762121	Downregulated	OB-EX vs OB	p < 0.05	Processed FPKM-derived screening output
560	Pgrmc2	0.827986	Downregulated	OB-EX vs OB	p < 0.05	Processed FPKM-derived screening output
561	Sema7a	0.686751	Downregulated	OB-EX vs OB	p < 0.05	Processed FPKM-derived screening output
562	LOC365985	0.633285	Downregulated	OB-EX vs OB	p < 0.05	Processed FPKM-derived screening output
563	Cntnap1	0.741961	Downregulated	OB-EX vs OB	p < 0.05	Processed FPKM-derived screening output
564	Sptbn2	0.719767	Downregulated	OB-EX vs OB	p < 0.05	Processed FPKM-derived screening output
565	Kcnq2	0.709275	Downregulated	OB-EX vs OB	p < 0.05	Processed FPKM-derived screening output
566	Tubb4b	0.788707	Downregulated	OB-EX vs OB	p < 0.05	Processed FPKM-derived screening output
567	Ebf3	2.48012	Upregulated	OB-EX vs OB	p < 0.05	Processed FPKM-derived screening output
568	Ppfia4	1.59822	Upregulated	OB-EX vs OB	p < 0.05	Processed FPKM-derived screening output
569	Basp1	0.802576	Downregulated	OB-EX vs OB	p < 0.05	Processed FPKM-derived screening output
570	Bhlhb9	1.20357	Upregulated	OB-EX vs OB	p < 0.05	Processed FPKM-derived screening output
571	Iqsec2	0.780877	Downregulated	OB-EX vs OB	p < 0.05	Processed FPKM-derived screening output
572	Slc20a1	1.23287	Upregulated	OB-EX vs OB	p < 0.05	Processed FPKM-derived screening output
573	Chmp3	0.791866	Downregulated	OB-EX vs OB	p < 0.05	Processed FPKM-derived screening output
574	Rnf14	0.812112	Downregulated	OB-EX vs OB	p < 0.05	Processed FPKM-derived screening output
575	Pkib	2.25334	Upregulated	OB-EX vs OB	p < 0.05	Processed FPKM-derived screening output
576	Gabra3	0.691546	Downregulated	OB-EX vs OB	p < 0.05	Processed FPKM-derived screening output
577	Kcnmb4	0.708933	Downregulated	OB-EX vs OB	p < 0.05	Processed FPKM-derived screening output
578	Chrm1	0.706796	Downregulated	OB-EX vs OB	p < 0.05	Processed FPKM-derived screening output
579	Nelfcd	1.25653	Upregulated	OB-EX vs OB	p < 0.05	Processed FPKM-derived screening output
580	Fbxl16	0.764071	Downregulated	OB-EX vs OB	p < 0.05	Processed FPKM-derived screening output
581	Tnnc2	0.593436	Downregulated	OB-EX vs OB	p < 0.05	Processed FPKM-derived screening output
582	Ptprv	2.78953	Upregulated	OB-EX vs OB	p < 0.05	Processed FPKM-derived screening output
583	Trim28	1.20506	Upregulated	OB-EX vs OB	p < 0.05	Processed FPKM-derived screening output
584	Numa1	1.28442	Upregulated	OB-EX vs OB	p < 0.05	Processed FPKM-derived screening output
585	Ets2	0.672516	Downregulated	OB-EX vs OB	p < 0.05	Processed FPKM-derived screening output
586	Hpca	0.679833	Downregulated	OB-EX vs OB	p < 0.05	Processed FPKM-derived screening output
587	Npr2	1.30474	Upregulated	OB-EX vs OB	p < 0.05	Processed FPKM-derived screening output
588	Zdhhc8	0.772381	Downregulated	OB-EX vs OB	p < 0.05	Processed FPKM-derived screening output
589	Fscn1	1.30668	Upregulated	OB-EX vs OB	p < 0.05	Processed FPKM-derived screening output
590	Ager	1.58248	Upregulated	OB-EX vs OB	p < 0.05	Processed FPKM-derived screening output
591	Trappc2	0.802446	Downregulated	OB-EX vs OB	p < 0.05	Processed FPKM-derived screening output
592	Mpped1	0.758688	Downregulated	OB-EX vs OB	p < 0.05	Processed FPKM-derived screening output
593	Ankrd6	1.23489	Upregulated	OB-EX vs OB	p < 0.05	Processed FPKM-derived screening output
594	Elavl2	0.7063	Downregulated	OB-EX vs OB	p < 0.05	Processed FPKM-derived screening output
595	Ap1s2	3.63687	Upregulated	OB-EX vs OB	p < 0.05	Processed FPKM-derived screening output
596	Bmp1	0.79674	Downregulated	OB-EX vs OB	p < 0.05	Processed FPKM-derived screening output
597	Prrt3	0.748417	Downregulated	OB-EX vs OB	p < 0.05	Processed FPKM-derived screening output
598	Smarca2	0.714083	Downregulated	OB-EX vs OB	p < 0.05	Processed FPKM-derived screening output
599	Myc	2.16835	Upregulated	OB-EX vs OB	p < 0.05	Processed FPKM-derived screening output
600	Nav3	0.699281	Downregulated	OB-EX vs OB	p < 0.05	Processed FPKM-derived screening output
601	Slco5a1	10.3338	Upregulated	OB-EX vs OB	p < 0.05	Processed FPKM-derived screening output
602	Laptm4b	1.52124	Upregulated	OB-EX vs OB	p < 0.05	Processed FPKM-derived screening output
603	Dot1l	1.45256	Upregulated	OB-EX vs OB	p < 0.05	Processed FPKM-derived screening output
604	Bhlhe22	0.726931	Downregulated	OB-EX vs OB	p < 0.05	Processed FPKM-derived screening output
605	Kcnq5	0.696601	Downregulated	OB-EX vs OB	p < 0.05	Processed FPKM-derived screening output
606	Sall3	2.29612	Upregulated	OB-EX vs OB	p < 0.05	Processed FPKM-derived screening output
607	Scn2b	0.671579	Downregulated	OB-EX vs OB	p < 0.05	Processed FPKM-derived screening output
608	Rnf115	0.749413	Downregulated	OB-EX vs OB	p < 0.05	Processed FPKM-derived screening output
609	Hmgcr	0.790023	Downregulated	OB-EX vs OB	p < 0.05	Processed FPKM-derived screening output
610	Ltbp3	1.26739	Upregulated	OB-EX vs OB	p < 0.05	Processed FPKM-derived screening output
611	Cox6b2	2.7261	Upregulated	OB-EX vs OB	p < 0.05	Processed FPKM-derived screening output
612	Nckap1	0.810732	Downregulated	OB-EX vs OB	p < 0.05	Processed FPKM-derived screening output
613	Pld3	0.760989	Downregulated	OB-EX vs OB	p < 0.05	Processed FPKM-derived screening output
614	Nuak1	0.659982	Downregulated	OB-EX vs OB	p < 0.05	Processed FPKM-derived screening output
615	Ablim3	2.6687	Upregulated	OB-EX vs OB	p < 0.05	Processed FPKM-derived screening output
616	Bex4	1.89418	Upregulated	OB-EX vs OB	p < 0.05	Processed FPKM-derived screening output
617	Irf3	1.22867	Upregulated	OB-EX vs OB	p < 0.05	Processed FPKM-derived screening output
618	Lingo2	0.622514	Downregulated	OB-EX vs OB	p < 0.05	Processed FPKM-derived screening output
619	Ppa1	1.253	Upregulated	OB-EX vs OB	p < 0.05	Processed FPKM-derived screening output
620	Miat	0.689077	Downregulated	OB-EX vs OB	p < 0.05	Processed FPKM-derived screening output
621	Slc30a3	0.681866	Downregulated	OB-EX vs OB	p < 0.05	Processed FPKM-derived screening output
622	Ypel4	1.22337	Upregulated	OB-EX vs OB	p < 0.05	Processed FPKM-derived screening output
623	Cd74	2.23385	Upregulated	OB-EX vs OB	p < 0.05	Processed FPKM-derived screening output
624	Crmp1	1.59861	Upregulated	OB-EX vs OB	p < 0.05	Processed FPKM-derived screening output
625	Camta2	0.799677	Downregulated	OB-EX vs OB	p < 0.05	Processed FPKM-derived screening output
626	Ddx17	1.40175	Upregulated	OB-EX vs OB	p < 0.05	Processed FPKM-derived screening output
627	Hist1h4b	1.63215	Upregulated	OB-EX vs OB	p < 0.05	Processed FPKM-derived screening output
628	Sertad4	2.39588	Upregulated	OB-EX vs OB	p < 0.05	Processed FPKM-derived screening output
629	Nav2	1.66069	Upregulated	OB-EX vs OB	p < 0.05	Processed FPKM-derived screening output
630	Hspa12a	0.691209	Downregulated	OB-EX vs OB	p < 0.05	Processed FPKM-derived screening output
631	Apbb1	0.822885	Downregulated	OB-EX vs OB	p < 0.05	Processed FPKM-derived screening output
632	Vat1	1.26903	Upregulated	OB-EX vs OB	p < 0.05	Processed FPKM-derived screening output
633	Nos1	2.14011	Upregulated	OB-EX vs OB	p < 0.05	Processed FPKM-derived screening output
634	Fstl5	1.54202	Upregulated	OB-EX vs OB	p < 0.05	Processed FPKM-derived screening output
635	Nectin1	1.24492	Upregulated	OB-EX vs OB	p < 0.05	Processed FPKM-derived screening output
636	Hmgn2	1.52417	Upregulated	OB-EX vs OB	p < 0.05	Processed FPKM-derived screening output
637	H2afy	1.28003	Upregulated	OB-EX vs OB	p < 0.05	Processed FPKM-derived screening output
638	Mnt	0.797711	Downregulated	OB-EX vs OB	p < 0.05	Processed FPKM-derived screening output
639	Fbxo34	0.818939	Downregulated	OB-EX vs OB	p < 0.05	Processed FPKM-derived screening output
640	Itpr3	1.80442	Upregulated	OB-EX vs OB	p < 0.05	Processed FPKM-derived screening output
641	Fam20c	1.8152	Upregulated	OB-EX vs OB	p < 0.05	Processed FPKM-derived screening output
642	Tmem132a	0.690613	Downregulated	OB-EX vs OB	p < 0.05	Processed FPKM-derived screening output
643	Tmem97	0.726524	Downregulated	OB-EX vs OB	p < 0.05	Processed FPKM-derived screening output
644	Naa40	1.28963	Upregulated	OB-EX vs OB	p < 0.05	Processed FPKM-derived screening output
645	Ntsr1	2.31555	Upregulated	OB-EX vs OB	p < 0.05	Processed FPKM-derived screening output
646	Ret	1.90842	Upregulated	OB-EX vs OB	p < 0.05	Processed FPKM-derived screening output
647	Slc35a5	0.706184	Downregulated	OB-EX vs OB	p < 0.05	Processed FPKM-derived screening output
648	Gria3	0.793625	Downregulated	OB-EX vs OB	p < 0.05	Processed FPKM-derived screening output
649	Rassf8	2.38564	Upregulated	OB-EX vs OB	p < 0.05	Processed FPKM-derived screening output
650	Wasf1	0.740145	Downregulated	OB-EX vs OB	p < 0.05	Processed FPKM-derived screening output
651	Stk38	1.25615	Upregulated	OB-EX vs OB	p < 0.05	Processed FPKM-derived screening output
652	Elmod1	0.752337	Downregulated	OB-EX vs OB	p < 0.05	Processed FPKM-derived screening output
653	Rap1a	1.27289	Upregulated	OB-EX vs OB	p < 0.05	Processed FPKM-derived screening output
654	Kcnj11	0.788917	Downregulated	OB-EX vs OB	p < 0.05	Processed FPKM-derived screening output
655	Faim2	0.754052	Downregulated	OB-EX vs OB	p < 0.05	Processed FPKM-derived screening output
656	Arnt2	0.7896	Downregulated	OB-EX vs OB	p < 0.05	Processed FPKM-derived screening output
657	Syt10	3.29419	Upregulated	OB-EX vs OB	p < 0.05	Processed FPKM-derived screening output
658	Map3k3	1.27279	Upregulated	OB-EX vs OB	p < 0.05	Processed FPKM-derived screening output
659	Peli2	1.91047	Upregulated	OB-EX vs OB	p < 0.05	Processed FPKM-derived screening output
660	Sfrp1	2.83113	Upregulated	OB-EX vs OB	p < 0.05	Processed FPKM-derived screening output
661	Sft2d2	1.48774	Upregulated	OB-EX vs OB	p < 0.05	Processed FPKM-derived screening output
662	Dpagt1	1.25794	Upregulated	OB-EX vs OB	p < 0.05	Processed FPKM-derived screening output
663	Satb2	0.46044	Downregulated	OB-EX vs OB	p < 0.05	Processed FPKM-derived screening output
664	Car12	0.653607	Downregulated	OB-EX vs OB	p < 0.05	Processed FPKM-derived screening output
665	Zeb1	1.69032	Upregulated	OB-EX vs OB	p < 0.05	Processed FPKM-derived screening output
666	Kcnab1	0.639388	Downregulated	OB-EX vs OB	p < 0.05	Processed FPKM-derived screening output
667	Srsf2	1.25134	Upregulated	OB-EX vs OB	p < 0.05	Processed FPKM-derived screening output
668	Sept6	0.724517	Downregulated	OB-EX vs OB	p < 0.05	Processed FPKM-derived screening output
669	Atp6ap1l	1.80567	Upregulated	OB-EX vs OB	p < 0.05	Processed FPKM-derived screening output
670	Cyp4f5	1.5542	Upregulated	OB-EX vs OB	p < 0.05	Processed FPKM-derived screening output
671	Nfatc1	1.61135	Upregulated	OB-EX vs OB	p < 0.05	Processed FPKM-derived screening output
672	Nono	1.2686	Upregulated	OB-EX vs OB	p < 0.05	Processed FPKM-derived screening output
673	Vapb	0.811867	Downregulated	OB-EX vs OB	p < 0.05	Processed FPKM-derived screening output
674	Tmem2	0.666613	Downregulated	OB-EX vs OB	p < 0.05	Processed FPKM-derived screening output
675	Nap1l3	0.759043	Downregulated	OB-EX vs OB	p < 0.05	Processed FPKM-derived screening output
676	Mcm3ap	0.814267	Downregulated	OB-EX vs OB	p < 0.05	Processed FPKM-derived screening output
677	Gsap	3.23354	Upregulated	OB-EX vs OB	p < 0.05	Processed FPKM-derived screening output
678	Trim2	0.718236	Downregulated	OB-EX vs OB	p < 0.05	Processed FPKM-derived screening output
679	Khdrbs1	1.3132	Upregulated	OB-EX vs OB	p < 0.05	Processed FPKM-derived screening output
680	Atmin	0.749199	Downregulated	OB-EX vs OB	p < 0.05	Processed FPKM-derived screening output
681	Zdhhc21	0.689668	Downregulated	OB-EX vs OB	p < 0.05	Processed FPKM-derived screening output
682	Kctd15	1.42209	Upregulated	OB-EX vs OB	p < 0.05	Processed FPKM-derived screening output
683	Rassf5	0.753471	Downregulated	OB-EX vs OB	p < 0.05	Processed FPKM-derived screening output
684	Osbpl9	1.22135	Upregulated	OB-EX vs OB	p < 0.05	Processed FPKM-derived screening output
685	Ptprj	0.775373	Downregulated	OB-EX vs OB	p < 0.05	Processed FPKM-derived screening output
686	Camk4	0.623874	Downregulated	OB-EX vs OB	p < 0.05	Processed FPKM-derived screening output
687	Prim2	1.85868	Upregulated	OB-EX vs OB	p < 0.05	Processed FPKM-derived screening output
688	Tmem14a	0.804956	Downregulated	OB-EX vs OB	p < 0.05	Processed FPKM-derived screening output
689	Aldh1a3	9.41473	Upregulated	OB-EX vs OB	p < 0.05	Processed FPKM-derived screening output
690	Sept9	0.788691	Downregulated	OB-EX vs OB	p < 0.05	Processed FPKM-derived screening output
691	Fam135a	1.31366	Upregulated	OB-EX vs OB	p < 0.05	Processed FPKM-derived screening output
692	Fgf16	4.80223	Upregulated	OB-EX vs OB	p < 0.05	Processed FPKM-derived screening output
693	Cpne5	0.831656	Downregulated	OB-EX vs OB	p < 0.05	Processed FPKM-derived screening output
694	Nxph4	2.08267	Upregulated	OB-EX vs OB	p < 0.05	Processed FPKM-derived screening output
695	Vav3	2.01932	Upregulated	OB-EX vs OB	p < 0.05	Processed FPKM-derived screening output
696	Cnksr2	0.644391	Downregulated	OB-EX vs OB	p < 0.05	Processed FPKM-derived screening output
697	Col5a2	2.47238	Upregulated	OB-EX vs OB	p < 0.05	Processed FPKM-derived screening output
698	Fdft1	0.78827	Downregulated	OB-EX vs OB	p < 0.05	Processed FPKM-derived screening output
699	Tiam1	1.88213	Upregulated	OB-EX vs OB	p < 0.05	Processed FPKM-derived screening output
700	Mapk10	0.623743	Downregulated	OB-EX vs OB	p < 0.05	Processed FPKM-derived screening output
701	Abhd2	0.782396	Downregulated	OB-EX vs OB	p < 0.05	Processed FPKM-derived screening output
702	Slc41a2	0.754389	Downregulated	OB-EX vs OB	p < 0.05	Processed FPKM-derived screening output
703	St6galnac2	2.67303	Upregulated	OB-EX vs OB	p < 0.05	Processed FPKM-derived screening output
704	Enkur	0.673777	Downregulated	OB-EX vs OB	p < 0.05	Processed FPKM-derived screening output
705	Scpep1	1.39357	Upregulated	OB-EX vs OB	p < 0.05	Processed FPKM-derived screening output
706	Cerk	1.28009	Upregulated	OB-EX vs OB	p < 0.05	Processed FPKM-derived screening output
707	B3gat1	0.7745	Downregulated	OB-EX vs OB	p < 0.05	Processed FPKM-derived screening output
708	Ppfia3	0.712693	Downregulated	OB-EX vs OB	p < 0.05	Processed FPKM-derived screening output
709	Cpne8	1.44215	Upregulated	OB-EX vs OB	p < 0.05	Processed FPKM-derived screening output
710	Ogfod1	0.740081	Downregulated	OB-EX vs OB	p < 0.05	Processed FPKM-derived screening output
711	Lmo4	0.644711	Downregulated	OB-EX vs OB	p < 0.05	Processed FPKM-derived screening output
712	Gpd1l	0.731541	Downregulated	OB-EX vs OB	p < 0.05	Processed FPKM-derived screening output
713	Clk1	1.25541	Upregulated	OB-EX vs OB	p < 0.05	Processed FPKM-derived screening output
714	Fhod3	0.611362	Downregulated	OB-EX vs OB	p < 0.05	Processed FPKM-derived screening output
715	LOC100912071	0.717537	Downregulated	OB-EX vs OB	p < 0.05	Processed FPKM-derived screening output
716	Stk40	1.24943	Upregulated	OB-EX vs OB	p < 0.05	Processed FPKM-derived screening output
717	Frmd6	0.781273	Downregulated	OB-EX vs OB	p < 0.05	Processed FPKM-derived screening output
718	Vtn	1.90525	Upregulated	OB-EX vs OB	p < 0.05	Processed FPKM-derived screening output
719	Rorb	0.667135	Downregulated	OB-EX vs OB	p < 0.05	Processed FPKM-derived screening output
720	Ccdc181	0.832151	Downregulated	OB-EX vs OB	p < 0.05	Processed FPKM-derived screening output
721	Plcxd3	1.6542	Upregulated	OB-EX vs OB	p < 0.05	Processed FPKM-derived screening output
722	Homer1	0.726694	Downregulated	OB-EX vs OB	p < 0.05	Processed FPKM-derived screening output
723	Exosc8	1.51672	Upregulated	OB-EX vs OB	p < 0.05	Processed FPKM-derived screening output
724	Lrfn5	0.739946	Downregulated	OB-EX vs OB	p < 0.05	Processed FPKM-derived screening output
725	Kcnd3	1.2333	Upregulated	OB-EX vs OB	p < 0.05	Processed FPKM-derived screening output
726	Kcnip3	0.750291	Downregulated	OB-EX vs OB	p < 0.05	Processed FPKM-derived screening output
727	RT1-A2	1.96164	Upregulated	OB-EX vs OB	p < 0.05	Processed FPKM-derived screening output
728	Fzd9	0.656572	Downregulated	OB-EX vs OB	p < 0.05	Processed FPKM-derived screening output
729	Grk2	0.791528	Downregulated	OB-EX vs OB	p < 0.05	Processed FPKM-derived screening output
730	Mob4	0.814096	Downregulated	OB-EX vs OB	p < 0.05	Processed FPKM-derived screening output
731	Fhl2	0.706733	Downregulated	OB-EX vs OB	p < 0.05	Processed FPKM-derived screening output
732	Pcsk2	0.591244	Downregulated	OB-EX vs OB	p < 0.05	Processed FPKM-derived screening output
733	St6gal2	0.606962	Downregulated	OB-EX vs OB	p < 0.05	Processed FPKM-derived screening output
734	Cdkn2b	2.29398	Upregulated	OB-EX vs OB	p < 0.05	Processed FPKM-derived screening output
735	Pttg1ip	1.23738	Upregulated	OB-EX vs OB	p < 0.05	Processed FPKM-derived screening output
736	Enpp5	0.830054	Downregulated	OB-EX vs OB	p < 0.05	Processed FPKM-derived screening output
737	Selm	1.50844	Upregulated	OB-EX vs OB	p < 0.05	Processed FPKM-derived screening output
738	Slc36a1	0.727133	Downregulated	OB-EX vs OB	p < 0.05	Processed FPKM-derived screening output
739	Ggact	1.49289	Upregulated	OB-EX vs OB	p < 0.05	Processed FPKM-derived screening output
740	Ppp3r1	0.758366	Downregulated	OB-EX vs OB	p < 0.05	Processed FPKM-derived screening output
741	S1pr3	1.66068	Upregulated	OB-EX vs OB	p < 0.05	Processed FPKM-derived screening output
742	Gstm4	0.706596	Downregulated	OB-EX vs OB	p < 0.05	Processed FPKM-derived screening output
743	Fcf1	1.30571	Upregulated	OB-EX vs OB	p < 0.05	Processed FPKM-derived screening output
744	Trpm3	1.4122	Upregulated	OB-EX vs OB	p < 0.05	Processed FPKM-derived screening output
745	Gas7	0.658638	Downregulated	OB-EX vs OB	p < 0.05	Processed FPKM-derived screening output
746	Smad3	0.705893	Downregulated	OB-EX vs OB	p < 0.05	Processed FPKM-derived screening output
747	Chpt1	0.805785	Downregulated	OB-EX vs OB	p < 0.05	Processed FPKM-derived screening output
748	Trdn	8.12568	Upregulated	OB-EX vs OB	p < 0.05	Processed FPKM-derived screening output
749	Kif26a	1.66314	Upregulated	OB-EX vs OB	p < 0.05	Processed FPKM-derived screening output
750	Homer2	1.59519	Upregulated	OB-EX vs OB	p < 0.05	Processed FPKM-derived screening output
751	Kcnh2	1.72715	Upregulated	OB-EX vs OB	p < 0.05	Processed FPKM-derived screening output
752	Adcy3	0.780999	Downregulated	OB-EX vs OB	p < 0.05	Processed FPKM-derived screening output
753	Rev3l	1.27256	Upregulated	OB-EX vs OB	p < 0.05	Processed FPKM-derived screening output
754	Dmgdh	0.642866	Downregulated	OB-EX vs OB	p < 0.05	Processed FPKM-derived screening output
755	Arhgef40	1.29492	Upregulated	OB-EX vs OB	p < 0.05	Processed FPKM-derived screening output
756	Otop2	5.17008	Upregulated	OB-EX vs OB	p < 0.05	Processed FPKM-derived screening output
757	Pde8b	0.791955	Downregulated	OB-EX vs OB	p < 0.05	Processed FPKM-derived screening output
758	Slc26a7	3.42542	Upregulated	OB-EX vs OB	p < 0.05	Processed FPKM-derived screening output
759	S100a13	1.48283	Upregulated	OB-EX vs OB	p < 0.05	Processed FPKM-derived screening output
760	Zfp46	0.817107	Downregulated	OB-EX vs OB	p < 0.05	Processed FPKM-derived screening output
761	Acin1	1.21602	Upregulated	OB-EX vs OB	p < 0.05	Processed FPKM-derived screening output
762	Ntrk3	0.821269	Downregulated	OB-EX vs OB	p < 0.05	Processed FPKM-derived screening output
763	Cbs	0.729042	Downregulated	OB-EX vs OB	p < 0.05	Processed FPKM-derived screening output
764	Pop5	0.718467	Downregulated	OB-EX vs OB	p < 0.05	Processed FPKM-derived screening output
765	Map3k9	0.655307	Downregulated	OB-EX vs OB	p < 0.05	Processed FPKM-derived screening output
766	Casp3	1.4129	Upregulated	OB-EX vs OB	p < 0.05	Processed FPKM-derived screening output
767	Mycn	2.29958	Upregulated	OB-EX vs OB	p < 0.05	Processed FPKM-derived screening output
768	Slc9a2	1.52241	Upregulated	OB-EX vs OB	p < 0.05	Processed FPKM-derived screening output
769	Ppp1r7	0.807547	Downregulated	OB-EX vs OB	p < 0.05	Processed FPKM-derived screening output
770	Tgfb2	1.24163	Upregulated	OB-EX vs OB	p < 0.05	Processed FPKM-derived screening output
771	Sfmbt1	1.2554	Upregulated	OB-EX vs OB	p < 0.05	Processed FPKM-derived screening output
772	Cpd	0.7806	Downregulated	OB-EX vs OB	p < 0.05	Processed FPKM-derived screening output
773	Scn1a	0.770446	Downregulated	OB-EX vs OB	p < 0.05	Processed FPKM-derived screening output
774	Pgm5	1.92938	Upregulated	OB-EX vs OB	p < 0.05	Processed FPKM-derived screening output
775	Slc35d3	5.53709	Upregulated	OB-EX vs OB	p < 0.05	Processed FPKM-derived screening output
776	Slc22a6	3.25103	Upregulated	OB-EX vs OB	p < 0.05	Processed FPKM-derived screening output
777	Tarsl2	0.714478	Downregulated	OB-EX vs OB	p < 0.05	Processed FPKM-derived screening output
778	Cbx2	2.35576	Upregulated	OB-EX vs OB	p < 0.05	Processed FPKM-derived screening output
779	Abcc9	0.703798	Downregulated	OB-EX vs OB	p < 0.05	Processed FPKM-derived screening output
780	Slc8a1	1.74448	Upregulated	OB-EX vs OB	p < 0.05	Processed FPKM-derived screening output
781	Fam83f	2.93287	Upregulated	OB-EX vs OB	p < 0.05	Processed FPKM-derived screening output
782	Marf1	0.793701	Downregulated	OB-EX vs OB	p < 0.05	Processed FPKM-derived screening output
783	Col11a1	1.72795	Upregulated	OB-EX vs OB	p < 0.05	Processed FPKM-derived screening output
784	Slc6a7	0.721233	Downregulated	OB-EX vs OB	p < 0.05	Processed FPKM-derived screening output
785	Zfp385d	3.80392	Upregulated	OB-EX vs OB	p < 0.05	Processed FPKM-derived screening output
786	Meis2	2.55072	Upregulated	OB-EX vs OB	p < 0.05	Processed FPKM-derived screening output
787	Vcan	1.21869	Upregulated	OB-EX vs OB	p < 0.05	Processed FPKM-derived screening output
788	Slc6a11	1.65344	Upregulated	OB-EX vs OB	p < 0.05	Processed FPKM-derived screening output
789	Mn1	0.738822	Downregulated	OB-EX vs OB	p < 0.05	Processed FPKM-derived screening output
790	Sorbs2	0.678302	Downregulated	OB-EX vs OB	p < 0.05	Processed FPKM-derived screening output
791	Rit2	0.823223	Downregulated	OB-EX vs OB	p < 0.05	Processed FPKM-derived screening output
792	Hs3st2	0.774426	Downregulated	OB-EX vs OB	p < 0.05	Processed FPKM-derived screening output
793	Tppp	0.707936	Downregulated	OB-EX vs OB	p < 0.05	Processed FPKM-derived screening output
794	RT1-Db1	2.95359	Upregulated	OB-EX vs OB	p < 0.05	Processed FPKM-derived screening output
795	Kcnq3	0.606606	Downregulated	OB-EX vs OB	p < 0.05	Processed FPKM-derived screening output
796	Cdh11	0.667178	Downregulated	OB-EX vs OB	p < 0.05	Processed FPKM-derived screening output
797	Rgs7bp	0.724723	Downregulated	OB-EX vs OB	p < 0.05	Processed FPKM-derived screening output
798	Kitlg	1.37086	Upregulated	OB-EX vs OB	p < 0.05	Processed FPKM-derived screening output
799	Dcun1d1	0.832811	Downregulated	OB-EX vs OB	p < 0.05	Processed FPKM-derived screening output
800	Vipr1	0.64481	Downregulated	OB-EX vs OB	p < 0.05	Processed FPKM-derived screening output
801	Fndc3a	1.24199	Upregulated	OB-EX vs OB	p < 0.05	Processed FPKM-derived screening output
802	Rapgef5	0.741686	Downregulated	OB-EX vs OB	p < 0.05	Processed FPKM-derived screening output
803	Sox13	1.46858	Upregulated	OB-EX vs OB	p < 0.05	Processed FPKM-derived screening output
804	Fat2	4.0659	Upregulated	OB-EX vs OB	p < 0.05	Processed FPKM-derived screening output
805	Ltk	0.773357	Downregulated	OB-EX vs OB	p < 0.05	Processed FPKM-derived screening output
806	Qprt	3.0437	Upregulated	OB-EX vs OB	p < 0.05	Processed FPKM-derived screening output
807	Itgb4	3.01082	Upregulated	OB-EX vs OB	p < 0.05	Processed FPKM-derived screening output
808	Rps6ka4	0.820155	Downregulated	OB-EX vs OB	p < 0.05	Processed FPKM-derived screening output
809	Spred1	0.708499	Downregulated	OB-EX vs OB	p < 0.05	Processed FPKM-derived screening output
810	Man2a1	0.816935	Downregulated	OB-EX vs OB	p < 0.05	Processed FPKM-derived screening output
811	Prkaa2	0.623411	Downregulated	OB-EX vs OB	p < 0.05	Processed FPKM-derived screening output
812	Cdh6	0.744882	Downregulated	OB-EX vs OB	p < 0.05	Processed FPKM-derived screening output
813	Aif1	1.41731	Upregulated	OB-EX vs OB	p < 0.05	Processed FPKM-derived screening output
814	Camk1d	0.797574	Downregulated	OB-EX vs OB	p < 0.05	Processed FPKM-derived screening output
815	Ece2	1.58229	Upregulated	OB-EX vs OB	p < 0.05	Processed FPKM-derived screening output
816	Vezf1	1.26441	Upregulated	OB-EX vs OB	p < 0.05	Processed FPKM-derived screening output
817	Fam180a	3.10725	Upregulated	OB-EX vs OB	p < 0.05	Processed FPKM-derived screening output

## Sheet: S2_GPCR_top3_genes
Supplementary Table S2. GPCR-related genes mapped to the top-three KEGG pathway modules
This table summarizes GPCR-related genes mapped to the three prioritized KEGG pathway modules derived from STRING functional enrichment.
No.	Gene symbol	PostFC	Regulation direction	Mapped to top-3 KEGG subset	Pathway source note
1	Adcy3	0.780999	Downregulated	Yes	Mapped in STRING/KEGG top-three pathway membership table
2	Adcy8	1.91514	Upregulated	Yes	Mapped in STRING/KEGG top-three pathway membership table
3	Adcyap1r1	1.54255	Upregulated	Yes	Mapped in STRING/KEGG top-three pathway membership table
4	Akt3	0.691348	Downregulated	Yes	Mapped in STRING/KEGG top-three pathway membership table
5	Calm3	0.812058	Downregulated	Yes	Mapped in STRING/KEGG top-three pathway membership table
6	Camk4	0.623874	Downregulated	Yes	Mapped in STRING/KEGG top-three pathway membership table
7	Cck	0.71379	Downregulated	Yes	Mapped in STRING/KEGG top-three pathway membership table
8	Chrm1	0.706796	Downregulated	Yes	Mapped in STRING/KEGG top-three pathway membership table
9	Crh	2.49257	Upregulated	Yes	Mapped in STRING/KEGG top-three pathway membership table
10	Gabbr2	0.680448	Downregulated	Yes	Mapped in STRING/KEGG top-three pathway membership table
11	Gipr	1.60903	Upregulated	Yes	Mapped in STRING/KEGG top-three pathway membership table
12	Gnal	1.57391	Upregulated	Yes	Mapped in STRING/KEGG top-three pathway membership table
13	Itpr1	0.622012	Downregulated	Yes	Mapped in STRING/KEGG top-three pathway membership table
14	Itpr3	1.80442	Upregulated	Yes	Mapped in STRING/KEGG top-three pathway membership table
15	Nmb	6.33908	Upregulated	Yes	Mapped in STRING/KEGG top-three pathway membership table
16	Ntsr1	2.31555	Upregulated	Yes	Mapped in STRING/KEGG top-three pathway membership table
17	Oprl1	0.617268	Downregulated	Yes	Mapped in STRING/KEGG top-three pathway membership table
18	Pde10a	0.785167	Downregulated	Yes	Mapped in STRING/KEGG top-three pathway membership table
19	Pik3r3	1.49322	Upregulated	Yes	Mapped in STRING/KEGG top-three pathway membership table
20	Rock2	0.72307	Downregulated	Yes	Mapped in STRING/KEGG top-three pathway membership table
21	S1pr3	1.66068	Upregulated	Yes	Mapped in STRING/KEGG top-three pathway membership table
22	Sst	0.644477	Downregulated	Yes	Mapped in STRING/KEGG top-three pathway membership table
23	Trh	5.13106	Upregulated	Yes	Mapped in STRING/KEGG top-three pathway membership table
24	Trhr	2.27205	Upregulated	Yes	Mapped in STRING/KEGG top-three pathway membership table
25	Tshr	2.8534	Upregulated	Yes	Mapped in STRING/KEGG top-three pathway membership table
26	Vav2	1.72865	Upregulated	Yes	Mapped in STRING/KEGG top-three pathway membership table
27	Vip	0.604173	Downregulated	Yes	Mapped in STRING/KEGG top-three pathway membership table
28	Vipr2	4.34552	Upregulated	Yes	Mapped in STRING/KEGG top-three pathway membership table

## Sheet: S3_pathway_membership
Supplementary Table S3. Gene membership and overlap among the top three GPCR-related KEGG pathways
Membership was derived from the STRING/KEGG pathway membership table. Only the transcript shared across all three prioritized KEGG modules is explicitly marked; other genes are shown by pathway Yes/No membership.
No.	Gene symbol	STRING / Ensembl protein identifier	PostFC	Regulation direction	cAMP signaling pathway (rno04024)	Calcium signaling pathway (rno04020)	Neuroactive ligand-receptor interaction (rno04080)	Shared across all three pathways
1	Adcy3	10116.ENSRNOP00000005389	0.780999	Downregulated	Yes	Yes	No
2	Adcy8	10116.ENSRNOP00000006789	1.91514	Upregulated	Yes	Yes	No
3	Adcyap1r1	10116.ENSRNOP00000016175	1.54255	Upregulated	Yes	No	Yes
4	Akt3	10116.ENSRNOP00000070231	0.691348	Downregulated	Yes	No	No
5	Calm3	10116.ENSRNOP00000022603	0.812058	Downregulated	Yes	Yes	No
6	Camk4	10116.ENSRNOP00000027771	0.623874	Downregulated	Yes	Yes	No
7	Cck	10116.ENSRNOP00000026159	0.71379	Downregulated	No	No	Yes
8	Chrm1	10116.ENSRNOP00000024785	0.706796	Downregulated	Yes	Yes	Yes	Yes
9	Crh	10116.ENSRNOP00000016953	2.49257	Upregulated	No	No	Yes
10	Gabbr2	10116.ENSRNOP00000011573	0.680448	Downregulated	Yes	No	Yes
11	Gipr	10116.ENSRNOP00000021456	1.60903	Upregulated	Yes	No	Yes
12	Gnal	10116.ENSRNOP00000073266	1.57391	Upregulated	No	Yes	No
13	Itpr1	10116.ENSRNOP00000043615	0.622012	Downregulated	No	Yes	No
14	Itpr3	10116.ENSRNOP00000075066	1.80442	Upregulated	No	Yes	No
15	Nmb	10116.ENSRNOP00000014639	6.33908	Upregulated	No	No	Yes
16	Ntsr1	10116.ENSRNOP00000035997	2.31555	Upregulated	No	Yes	Yes
17	Oprl1	10116.ENSRNOP00000047053	0.617268	Downregulated	No	No	Yes
18	Pde10a	10116.ENSRNOP00000042134	0.785167	Downregulated	Yes	No	No
19	Pik3r3	10116.ENSRNOP00000000157	1.49322	Upregulated	Yes	No	No
20	Rock2	10116.ENSRNOP00000073496	0.72307	Downregulated	Yes	No	No
21	S1pr3	10116.ENSRNOP00000019473	1.66068	Upregulated	No	No	Yes
22	Sst	10116.ENSRNOP00000002519	0.644477	Downregulated	Yes	No	Yes
23	Trh	10116.ENSRNOP00000015944	5.13106	Upregulated	No	No	Yes
24	Trhr	10116.ENSRNOP00000006783	2.27205	Upregulated	No	Yes	Yes
25	Tshr	10116.ENSRNOP00000005671	2.8534	Upregulated	Yes	No	Yes
26	Vav2	10116.ENSRNOP00000009893	1.72865	Upregulated	Yes	No	No
27	Vip	10116.ENSRNOP00000075997	0.604173	Downregulated	Yes	No	Yes
28	Vipr2	10116.ENSRNOP00000005876	4.34552	Upregulated	Yes	No	Yes

## Sheet: S4_STRING_KEGG
Supplementary Table S4. STRING functional enrichment results for the top three GPCR-related KEGG pathways
Top pathways were prioritized by mapped gene count in the STRING/KEGG functional enrichment output.
Rank	KEGG pathway	KEGG ID	Annotation category	Mapped gene count	Mapped genes	Ranking basis
1	cAMP signaling pathway	rno04024	STRING functional enrichment / KEGG pathway	17	Adcy3, Adcy8, Adcyap1r1, Akt3, Calm3, Camk4, Chrm1, Gabbr2, Gipr, Pde10a, Pik3r3, Rock2, Sst, Tshr, Vav2, Vip, Vipr2	Mapped gene count
2	Neuroactive ligand-receptor interaction	rno04080	STRING functional enrichment / KEGG pathway	16	Adcyap1r1, Cck, Chrm1, Crh, Gabbr2, Gipr, Nmb, Ntsr1, Oprl1, S1pr3, Sst, Trh, Trhr, Tshr, Vip, Vipr2	Mapped gene count
3	Calcium signaling pathway	rno04020	STRING functional enrichment / KEGG pathway	10	Adcy3, Adcy8, Calm3, Camk4, Chrm1, Gnal, Itpr1, Itpr3, Ntsr1, Trhr	Mapped gene count

## Sheet: S5_sample_allocation
Supplementary Table S5. Sample allocation for physiological analysis and RNA-seq
Physiological outcomes were measured in the broader animal cohort; RNA-seq used selected bulk cortical samples.
Group	Group description	Total animals in cohort (n)	Physiological analysis (n)	RNA-seq selected samples (n)	Role in current GPCR re-analysis	Notes
LN	Lean sedentary control	10	10	4	Not used in primary OB-EX vs OB GPCR comparison	Same animal cohort framework; retained for context from original study
OB	Obese sedentary control	10	10	4	Reference group for GPCR re-analysis	Bulk cortical RNA-seq; cell-type-specific effects cannot be distinguished
OB-EX	Obese exercise-trained	10	10	4	Exercise-trained group for GPCR re-analysis	12-week swimming training; bulk cortical RNA-seq
Notes
Primary comparison	OB-EX vs OB
Physiological data	n = 10 per group
RNA-seq data	n = 4 per group selected from the same experimental cohort
Tissue wording	Bulk cortical tissue / cerebral cortex

## Sheet: S6_workflow_clusters
Supplementary Table S6. Bioinformatics workflow and clustering summary for the GPCR-focused re-analysis
This table summarizes the workflow used for the GPCR-focused transcriptomic and pathway-level re-analysis.
Step	Analysis component	Input	Tool / database	Output used in manuscript	Revision-safe wording / note
1	Exercise-responsive transcript screening	Processed FPKM-derived differential-expression output	Screening criterion: p < 0.05	817 exercise-responsive transcripts; 403 upregulated, 414 downregulated	Use 'exercise-responsive transcripts under the screening criterion'.
2	Functional enrichment	817 exercise-responsive transcripts	Metascape	Functional enrichment output used for clustering	Authors did not perform raw FASTQ-level reprocessing.
3	GSOAP clustering	Functional enrichment output / enrichment terms	GSOAP; Reactome/KEGG functional terms	Five clusters identified; GPCR-related cluster selected for focused analysis	The broader clustering context is briefly described in the revised Results.
4	GPCR-related gene extraction	817 exercise-responsive transcripts	Reactome 'Signaling by GPCR' annotation	48 GPCR-related genes	The GPCR set was extracted from Reactome GPCR annotation.
5	STRING PPI and functional enrichment	48 GPCR-related genes	STRING PPI + STRING functional enrichment	Top three KEGG modules prioritized by mapped gene count	Figure 3 states KEGG pathway category and gene-count prioritization.
6	Top-three KEGG pathway membership	Genes mapped to cAMP, calcium, and neuroactive ligand-receptor pathways	STRING/KEGG pathway membership table	28 unique genes mapped to the top-three KEGG modules	Only the gene shared across all three pathways is explicitly marked in Table S3.
7	Interpretation level	Bulk cortical RNA-seq	Exploratory in silico transcriptomic/pathway-level re-analysis	Hypothesis-generating model	Hypothesis-generating model; not a functional validation study.

## Sheet: S7_physiological_outcomes
Supplementary Table S7. Physiological outcomes after 12-week swimming exercise training
Purpose	To summarize the physiological outcomes that contextualize the 12-week swimming exercise training before GPCR-focused transcriptomic and pathway-level analysis.
Outcome	OB sedentary	OB-EX exercise-trained	Direction in OB-EX vs OB	Reported change	p-value	Interpretation / notes
Body weight	543 ± 22 g	487 ± 18 g	Lower	-10.4%	p < 0.05	Exercise-trained diabetic-obese rats showed lower body weight than sedentary obese controls.
Fasting glucose	310 ± 25 mg/dL	185 ± 19 mg/dL	Lower	-40.2%	p < 0.05	Exercise training was associated with lower fasting glucose.
Systolic blood pressure	138 ± 5 mmHg	127 ± 4 mmHg	Lower	-8.1%	p < 0.05	Exercise training was associated with a modestly lower systolic blood pressure.
Soleus citrate synthase activity	0.23 ± 0.04 U/mg protein	0.42 ± 0.05 U/mg protein	Higher	+84.3%	p < 0.01	Citrate synthase activity supported the effectiveness of the exercise training protocol.
Notes
Values are reported as mean ± SD as described in the manuscript text.
Physiological outcomes are provided as experimental context and are not used as direct functional validation of cortical GPCR-related transcriptomic associations.
Animal allocation for physiological measurements and RNA-seq samples is summarized separately in Supplementary Table S5.
